# Supplementary material for: Gut microbiota metabolites impact immunologic responses to antiretroviral therapy in HIV-infected men who have sex with men
Source: Infect Dis Poverty. 2025 Mar 18;14:21. doi: 10.1186/s40249-025-01291-y (PMC11917012; doi:10.1186/s40249-025-01291-y)
Supplement: Supplementary file 1 — Additional file 1. [file 40249_2025_1291_MOESM1_ESM.xlsx]

## Sheet: Table S1
Table S1. MRM transitions of 3-NPH derivatized metabolites, linearity range, precision and accuracy
No	Metabolite	full name	Class	HMDB ID	Cone(V)	Collision (eV)	Ionization mode	RT (min)a	Ion Pairs	Internal Standard	LOD (µmol/L)b	LOQ (µmol/L)c	ULOQ (µmol/L)d	Linearity range (µmol/L)	R2 e	Reproducibility (RSD, %)f						Recovery (serum, n=3)						Recovery (Urine, n=3)						Recovery (Feces, n=3)						Recovery (Liver tissue, n=3)						Recovery (Cell, n=3)
																Standards	Serum	Urine	Feces	Liver tissue	Cells	Spiking high concentration (µmol/L)	Recovery_High concentration	CV%_High concentration	Spiking low concentration (µmol/L)	Recovery_Low concentration	CV%_Low concentration	Spiking high concentration (µmol/L)	Recovery_High concentration	CV%_High concentration	Spiking low concentration (µmol/L)	Recovery_Low concentration	CV%_Low concentration	Spiking high concentration (µmol/L)	Recovery_High concentration	CV%_High concentration	Spiking low concentration (µmol/L)	Recovery_Low concentration	CV%_Low concentration	Spiking high concentration (µmol/L)	Recovery_High concentration	CV%_High concentration	Spiking low concentration (µmol/L)	Recovery_Low concentration	CV%_Low concentration	Spiking high concentration (µmol/L)	Recovery_High concentration	CV%_High concentration	Spiking low concentration (µmol/L)
1	L-Arginine	L-Arginine	Amino acids	HMDB0000517	40	12	ES+	0.67	310.20>293.00	L_Arginine_15N2	3.1	15.6	500	15.6-500	0.9948	7.7	5.7	15.8	13.2	9.5	6	400	93.4	2.8	100	105	3.8	200	90.3	9.3	50	95.1	10.8	1000	85.7	3.4	250	84.7	17.5	200	82.6	0.9	50	114.7	9.7	1000	112.8	11	250
2	L-Histidine	L-Histidine	Amino acids	HMDB0000177	40	12	ES+	0.8	291>273.9	L_Histidine_15N3	3.1	15.6	500	15.6-500	0.9946	3	8.6	3.1	8.6	6.8	4.9	200	89.6	2.8	50	86.3	1.5	800	95	2.9	200	92.7	12.8	400	111.3	4.4	100	108.3	7.8	2000	101.8	2.4	500	99	3.4	2000	91.4	1.7	500
3	L-Lysine	L-Lysine	Amino acids	HMDB0000182	30	10	ES+	0.82	282.1>83.8	L_Lysine_D4	3.1	15.6	500	15.6-500	0.9997	13.3	5.6	7.6	5.2	9.5	12.2	400	85.2	1.9	100	100.5	0.8	400	89.8	4.9	100	87.5	15.2	4000	115.7	2.4	1000	81	4.9	5000	106.5	3.6	1250	102	2.6	4000	116.5	4.8	1000
4	Ornithine	Ornithine	Amino acids	HMDB0000214	40	10	ES+	0.8	268.00>70.00	Ornithine_D6	3.1	15.6	500	15.6-500	0.9918	8.1	10.6	11.8	10.9	7.5	12	200	96.9	2.5	50	104.1	7	40	74.6	7.1	10	77.9	13.9	1000	78.1	8.1	250	73.1	8.4	1000	76.2	3	250	78	2.3	400	77.1	4	100
5	Glycine	Glycine	Amino acids	HMDB0000123	30	18	ES-	1.44	209>136.8	Glycine_D5	3.1	15.6	500	15.6-500	0.9993	7.3	3.6	12.7	3	2	5.9	400	80.6	1.2	100	102.7	4	2000	111.7	0.7	500	116.9	13.1	4000	117.2	1.5	1000	107.9	2.1	10000	109.9	3.5	2500	102.4	2.1	1000	117.3	1.3	250
6	L-Glutamine	L-Glutamine	Amino acids	HMDB0000641	40	12	ES+	1.6	282.00>114.00	L_Serine_D3	3.1	15.6	500	15.6-500	0.992	5.2	13.1	5.5	7.1	3	9.2	3000	116.6	0.3	750	118.6	3.6	2000	101.5	1.7	500	104.9	7.3	4000	112.8	1.9	1000	91.8	0.4	5000	87.5	0.9	1250	110.5	3.7	200	96.5	0.7	50
7	L-Serine	L-Serine	Amino acids	HMDB0000187	30	10	ES+	1.47	241>205.9	L_Serine_D3	3.1	15.6	500	15.6-500	0.9873	5.9	5.6	9.3	7.3	1.6	2.2	400	83.7	2.8	100	107.6	0.5	800	99.7	2.6	200	90.6	6.9	4000	112.7	2.2	1000	91.5	0.3	5000	109	1.9	1250	101.2	2.5	4000	102	1.6	1000
8	Sarcosine	Sarcosine	Amino acids	HMDB0000271	50	15	ES+	1.58	225>151.8	L_Alanine_D4	0.15	0.31	50	0.31-50	0.9983	4	14.1		5.4	4.1		10	108.1	0.4	2.5	101.1	5.6	4	110.5	11.2	1	99.5	4.9	40	93.9	1.7	10	90.6	3.3	20	105.1	6.5	5	108.6	5.2	4	104.9	12	1
9	Beta-Alanine	Beta-Alanine	Amino acids	HMDB0000056	40	11	ES+	1.68	225>195.9	L_Alanine_D4	0.15	0.31	50	0.31-50	0.9944	10.3	17.6	11.9	6.1	4	4.7	20	106.6	2.2	5	111	3.1	40	94.9	10.8	10	97.8	12.9	1000	101.5	1.4	250	105	2.1	1000	120.8	5.8	250	11.2	1.4	400	90.2	6.4	100
10	L-Alanine	L-Alanine	Amino acids	HMDB0000161	30	10	ES+	1.8	225>207.9	L_Alanine_D4	3.1	15.6	500	15.6-500	0.9974	5.8	2.9	7.3	2.1	2.2	7.6	400	85	3.4	100	87.1	2.6	400	90.7	2.3	100	92.4	8.4	4000	105.9	1.8	1000	103.9	1.3	10000	85.8	2.6	2500	80	3.8	1000	86.8	1.2	250
11	Citrulline	Citrulline	Amino acids	HMDB0000904	40	15	ES-	1.76	309>265.9	L_Alanine_D4	0.15	0.31	50	0.31-50	0.996	9.4	12.9	6.1	5	3	6.1	200	106.5	2.8	50	121.3	3.4	10	100.3	8.7	2.5	91.2	17.3	4000	83.8	2.5	1000	91.3	0.9	100	85.9	5.4	25	117.5	1.9	200	101.9	3	50
12	L-threonine	L-threonine	Amino acids	HMDB0000167	30	50	ES+	1.92	255>219.9	L_Alanine_D4	3.1	15.6	500	15.6-500	0.9937	5.3	4.1	17.9	6	1.9	6.8	400	98.9	4	100	104.8	0.6	200	87.2	3	50	83.8	7.9	2000	105.6	3.3	500	104.2	1.4	2000	107.3	5.4	500	125	8.3	2000	83.4	4.3	500
13	Creatine	Creatine	Amino acids	HMDB0000064	50	18	ES+	2.01	267>113.8	L_Alanine_D4	0.15	0.31	50	0.31-50	0.9919	4.9	3.3	12	2.6	4.4	3.3	160	105.4	1.2	40	113.7	2.8	400	96.5	0.9	100	93.7	14	20	82	1.1	5	78.8	3.2	500	92.1	8.8	125	90.7	3.2	2000	92.6	5.9	500
14	L-Proline	L-Proline	Amino acids	HMDB0000162	40	22	ES-	2.43	249>136.8	L_Tyrosine_D4	3.1	15.6	500	15.6-500	0.9997	8.9	2.5	9.3	3.5	2.7	9.5	400	102.1	4	100	98.7	0.4	20	89.6	2.9	5	93.3	7.3	2000	114.9	3.1	500	114.6	1.7	2000	99.5	1.3	500	85	3.8	2000	107.4	5.2	500
15	L-Glutamic acid	L-Glutamic acid	Amino acids	HMDB0000148	40	12	ES+	3.25	265>114	L_Tyrosine_D4	0.15	0.31	50	0.31-50	0.9968	7	7.2	12.7	5.6	2.5	9.5	80	78.4	5.9	20	71.9	5.3	200	79.1	2	50	74.4	11.4	2000	71.1	2.1	500	80.6	0.8	2000	71.4	3	500	74.7	2.4	1000	78.7	7.1	250
16	L-Tyrosine	L-Tyrosine	Amino acids	HMDB0000158	50	10	ES+	3.37	317.1>299.9	L_Tyrosine_D4	0.15	0.31	50	0.31-50	0.9994	2.8	1.5	4.6	5.1	2.9	2.7	200	108.9	1	50	91.6	1.3	100	99	2.8	25	93.1	7	2000	96.4	1.6	500	99.5	4.5	1000	89.8	1.4	250	99.2	2.1	400	93.4	4	100
17	L-Valine	L-Valine	Amino acids	HMDB0000883	50	20	ES-	3.32	251>136.8	L_Valine_D8	3.1	15.6	500	15.6-500	0.9976	4.7	6.4	10.1	9.1	15.6	3.4	400	103.8	4	100	118.6	6.6	100	103.8	3.7	25	94.4	7.8	4000	90.9	6.7	1000	108	12.4	5000	90.3	9.2	1250	112	5.3	1000	92.1	11.5	250
18	Pyroglutamic acid	Pyroglutamic acid	Amino acids	HMDB0000267	46	20	ES-	3.27	263>136.8	L_Valine_D8	0.15	0.31	50	0.31-50	0.9997	4.7	8.2	15.5	9.4	15.9	3.1	80	116.5	8	20	123.3	10.6	100	125.3	4.1	25	125.4	10	2000	117.2	2.2	500	122.6	3.3	5000	118.3	10.2	1250	124.8	12.8	200	121.5	10.2	50
19	L-Asparagine	L-Asparagine	Amino acids	HMDB0000168	40	18	ES+	3.4	403.1>194.8	L_Tyrosine_D4	0.15	0.31	50	0.31-50	0.9959	11.8	3.7	16	6.1	3.4	11.9	200	118.7	3.8	50	101.9	3.5	200	93.8	2.8	50	102.1	11.9	100	98.9	7.2	25	87.7	10.6	2000	105.1	3.8	500	113.9	2.8	400	86.2	4.7	100
20	L-Methionine	L-Methionine	Amino acids	HMDB0000696	40	23	ES-	3.67	283>136.8	L_Methionine_D3	0.15	0.31	50	0.31-50	0.9996	8.3	3.3	17	4.3	3.1	9.8	80	100	3.6	20	111.7	3.4	20	93.7	12.7	5	84.6	16	2000	88.6	1.8	500	102.2	1.1	2000	110.5	4.2	500	116.7	2.3	2000	110.1	6.9	500
21	L-Alloisoleucine	L-Alloisoleucine	Amino acids	HMDB0000557	46	22	ES-	4.1	265>136.8	Leucine_D3	0.15	0.31	50	0.31-50	0.9993	15.5						4	103.4	6.9	1	94.4	14.7	4	92.7	8.7	1	81.5	7.8	4	99.5	6.5	1	85.7	7.8	4	81.5	16	1	86.7	3.8	4	86.8	11.1	1
22	L-Isoleucine	L-Isoleucine	Amino acids	HMDB0000172	46	22	ES-	4.25	265>136.8	Leucine_D3	3.1	15.6	500	15.6-500	0.9994	13.1	6.2	18.7	11.1	3.7	7.5	200	93.4	2.5	50	112.8	9.7	20	88.2	10.7	5	104.4	13	1000	104.2	6.4	250	97.7	3.7	2000	102.7	9.4	500	98.3	7.4	1000	102.9	5.8	250
23	L-Leucine	L-Leucine	Amino acids	HMDB0000687	46	22	ES-	4.36	265>136.8	Leucine_D3	3.1	15.6	500	15.6-500	0.9994	3.9	5.4	2.3	3	1.8	8.5	400	99.8	5.5	100	100.6	3.4	100	99.6	5.4	25	93.6	8.3	2000	105.4	6.3	500	93.2	5.2	5000	88	2.2	1250	85.7	4.6	1000	100.9	3.3	250
24	L-Kynurenine	L-Kynurenine	Amino acids	HMDB0000684	60	18	ES+	4.49	344.1>308.9	L_Aspartic acid_D3	0.15	0.31	50	0.31-50	0.9922	9.8	16.1	10.4	10.2	19.7		20	82.3	7.8	5	79.3	15.6	20	81.1	9.4	5	73.6	6.3	8	76.3	7.2	2	71.7	2	50	76.4	2.9	12.5	76.2	3.4	40	78.1	8.6	10
25	L-Norleucine	L-Norleucine	Amino acids	HMDB0001645	46	22	ES-	4.57	265>136.8	Leucine_D3	0.15	0.31	50	0.31-50	0.9997	10.1						4	112.5	2.7	1	92.8	12.4	4	107.3	11.7	1	91.1	11	4	117.7	5.1	1	113.6	4.5	4	84.6	6.3	1	96.9	5	4	81.8	10.9	1
26	L-Aspartic acid	L-Aspartic acid	Amino acids	HMDB0000191	30	11	ES+	4.73	404.1>386.9	L_Aspartic acid_D3	0.15	0.31	50	0.31-50	0.9982	10.3	4.7	3.7	3.3	2.8	3.4	160	104.3	4.8	40	118.9	5.2	10	87.1	3.9	2.5	97	3.4	4000	113.7	2.6	1000	85	3.6	5000	85.9	1.5	1250	82.6	0.7	400	104	2.6	100
27	L-Phenylalanine	L-Phenylalanine	Amino acids	HMDB0000159	60	10	ES+	4.84	301.1>283.9	L_Phenylalanine_D8	0.15	0.31	50	0.31-50	0.9923	5.3	14	6.7	4.9	3.2	2.9	200	90.8	10.8	50	83.8	8.5	200	104.4	7.4	50	107.5	2.5	1000	99.4	6.2	250	95.8	3	1000	84.4	3.2	250	88.1	6.6	2000	87.9	8.7	500
28	L-Tryptophan	L-Tryptophan	Amino acids	HMDB0000929	30	20	ES-	4.99	338>208.9	L_Tryptophan_D5	0.15	0.31	50	0.31-50	0.9944	4.2	2.6	6.4	8.2	1.8	5.9	200	102.1	6.3	50	83.9	5.1	200	85.3	3.8	50	88.8	3.9	400	90.3	2.4	100	93.6	9.9	500	104.1	5.6	125	107.3	7.2	2000	111.7	4.1	500
29	L-Alpha-aminobutyric acid	L-Alpha-aminobutyric acid	Amino acids	HMDB0000452	46	18	ES-	2.65	237>136.8	L_Valine_D8	0.15	0.31	50	0.31-50	0.9988	3.6	8.2	12.8	3.7	8.6	7.7	20	107.5	0.9	5	118.2	12.1	10	105.5	4.5	2.5	89.8	11.5	100	119.3	2.5	25	113.2	1.6	10	105.6	6.6	2.5	115.7	13.3	20	108.2	2.7	5
30	2,3-Diaminopropionic acid	2,3-Diaminopropionic acid	Amino acids	HMDB0002006	30	10	ES+	0.84	240>205.9	L_Histidine_15N3	0.31	1.56	50	1.56-50	0.9961	3.6		12.9	5.5	9.2	14.7	4	96.9	4.7	1	89.2	2.3	10	94	8.7	2.5	98	9	20	99.1	6.7	5	96.3	12.4	20	83.2	2.7	5	92.8	5	20	101.5	6.6	5
31	2-Phenylglycine	2-Phenylglycine	Amino acids	HMDB0002210	50	18	ES+	4.09	287.1>270	L_Methionine_D3	0.15	0.31	50	0.31-50	0.9993	1.8		5.2	12.5	#		4	103.5	8.5	1	133.2	9.7	4	84.4	5.4	1	89.9	8	4	97.5	3.8	1	91.3	3	4	82.6	3.2	1	79.9	2.5	4	106.6	5.8	1
32	3-Chlorotyrosine	3-Chlorotyrosine	Amino acids	HMDB0001885	45	10	ES+	4.17	351>333.8	L_Methionine_D3	0.15	0.31	50	0.31-50	0.9992	2.1						4	108.5	8.7	1	94.9	11.5	4	97.2	11.4	1	94.1	12.6	4	116.6	6.8	1	106.9	16.3	4	93	6.7	1	92.8	7	4	111.5	9.1	1
33	3-Nitrotyrosine	3-Nitrotyrosine	Amino acids	HMDB0001904	60	10	ES+	4.45	362.1>344.9	L_Aspartic acid_D3	0.15	0.31	50	0.31-50	0.9993	7.3						4	95.4	9	1	92.5	11.4	4	80.7	11.4	1	78.1	8.2	4	102.9	5.9	1	109.8	4.6	4	79.8	7.2	1	84.7	3.9	4	86.1	5.8	1
34	5-Aminolevulinic acid	5-Aminolevulinic acid	Amino acids	HMDB0001149	46	25	ES-	3.35	265>136.8	L_Valine_D8	0.15	0.31	50	0.31-50	0.999	3.5	16.2	16.4	11.9	16.4	9.9	4	120.7	7.4	1	123.7	4.5	10	124	4.6	2.5	120.8	8.4	1000	122.1	2.7	250	120.7	6.9	50	118.5	9.3	12.5	126.7	9.1	100	127.8	9.5	25
35	5-Hydroxy-L-tryptophan	5-Hydroxy-L-tryptophan	Amino acids	HMDB0000472	30	10	ES+	3.58	356.1>338.9	L_Tyrosine_D4	0.15	0.31	50	0.31-50	0.9619	17.4	11	15.8	14.2			4	100.1	5	1	94.9	2.3	4	87.2	10.4	1	102.1	6.9	4	98.5	2.8	1	92.7	4.4	4	79.4	4.7	1	89.1	3.1	4	106.5	6.2	1
36	5-Hydroxylysine	5-Hydroxylysine	Amino acids	HMDB0000450	40	18	ES+	0.8	298.1>99.8	L_Histidine_15N3	0.31	1.56	50	1.56-50	0.9979	8.3		15.1	18.9			4	84	10.5	1	89	8.8	10	85.3	5.4	2.5	84	3.8	20	89.4	10.6	5	87.9	19.7	20	82.5	8.9	5	83.9	8.8	20	113.3	0.7	5
37	L-Thyronine	L-Thyronine	Amino acids	HMDB0000667	30	25	ES-	5.67	407>136.8	Mandelic acid_D5	0.15	0.31	50	0.31-50	0.9709	13.8						4	125.3	6.3	1	126.3	9.9	4	121.5	11.5	1	125.3	16.4	4	121.5	5	1	122.8	6.7	4	126.5	6.1	1	124.9	1.2	4	122.1	8.9	1
38	5-L-Glutamyl-L-alanine	5-L-Glutamyl-L-alanine	Amino acids	HMDB0006248	50	18	ES+	4.82	489.2>207.9	L_Phenylalanine_D8	0.15	0.31	50	0.31-50	0.9965	13.9				8.3	13.9	4	96.9	4.2	1	108	2.6	4	90.2	9.3	1	90.2	11.3	4	125.1	6.8	1	118.8	4.6	4	85.9	5.9	1	97.1	5.1	4	93.9	4.8	1
39	Acetylcysteine	Acetylcysteine	Amino acids	HMDB0001890	50	20	ES-	11.72	432>279.9	Decanoic acid_D2	0.15	0.31	50	0.31-50	0.9951	10.4						4	117.1	3.6	1	115.7	0.9	4	84.7	13.6	1	94.8	11.2	4	97.9	5	1	87.9	2.6	4	105.7	0.9	1	96.4	1.4	4	85.6	10.4	1
40	Acetylglycine	Acetylglycine	Amino acids	HMDB0000532	50	18	ES-	2.9	251>136.8	L_Valine_D8	0.15	0.31	50	0.31-50	0.9998	5.2	4.3	2.9	6.6	18.2	7.7	40	118.9	5.9	10	106.6	7.5	10	97.1	2.8	2.5	111.4	10.9	400	103.8	1.6	100	102.6	6.9	100	92.6	6.9	25	103.2	11.3	100	114.1	4.8	25
41	Alpha-N-Phenylacetyl-L-glutamine	Alpha-N-Phenylacetyl-L-glutamine	Amino acids	HMDB0006344	30	18	ES-	5.78	398.1>279.9	Mandelic acid_D5	0.15	0.31	50	0.31-50	0.9995	4.8	1.6	6.5	1.6	9.4		4	96.1	2.8	1	117.9	5.5	400	96.9	3.6	100	83.7	10.3	4	102.8	3.7	1	112.8	3	4	88.9	5.2	1	96.2	6.3	4	95.8	9.1	1
42	Aminoadipic acid	Aminoadipic acid	Amino acids	HMDB0000510	40	14	ES+	4.95	432>415	L_Aspartic acid_D3	0.15	0.31	50	0.31-50	0.998	7	17.7	10.3	10.1	6.6	7.3	10	81.1	20.5	2.5	76	13	40	75	4.4	10	77.8	7.2	40	77.7	5.6	10	72.2	8.2	100	77	10.3	25	68.5	0.3	20	78	15.1	5
43	Dimethylglycine	Dimethylglycine	Amino acids	HMDB0000092	50	18	ES+	1.66	239>151.8	L_Serine_D3	0.15	0.31	50	0.31-50	0.9936	7.3	19.4	2.8	6.4	3.4	14.8	20	102.3	4.3	5	111.1	1.2	100	111.6	1.5	25	94.5	9.6	20	95.9	2.9	5	103.3	4.4	50	84.9	5.2	12.5	118.1	2	4	95.4	5.2	1
44	Gamma-Aminobutyric acid	Gamma-Aminobutyric acid	Amino acids	HMDB0000112	40	10	ES-	1.92	239>221.9	L_Alanine_D4	0.15	0.31	50	0.31-50	0.9947	12	10.3	9.3	6.4	2	2.7	4	99.9	3.6	1	107.7	2.4	20	83.8	11.6	5	93.2	22	400	84	1	100	113.3	1.1	500	96	4.7	125	95.9	1.6	4	100.9	10.6	1
45	Glycyl-L-leucine	Glycyl-L-leucine	Amino acids	HMDB0028929	30	12	ES+	4.6	324.1>305.9	L_Aspartic acid_D3	0.15	0.31	50	0.31-50	0.9518	19.1				4.2		4	104.2	9.6	1	119	3.1	4	80.4	11.4	1	105.7	8.5	4	110.6	1.1	1	114.9	5.5	4	82.3	1.2	1	87.7	1.9	4	98.7	6.9	1
46	Glycylproline	Glycylproline	Amino acids	HMDB0000721	40	18	ES+	2.66	308>126.8	L_Tyrosine_D4	0.15	0.31	50	0.31-50	0.9998	13.5	2.6	7.3	2.7	2.3	14.8	4	84.3	5.5	1	83.9	6.8	20	106.9	2.7	5	116.4	12.8	100	94.8	3	25	81.3	1	100	83.4	3.4	25	96.2	1.1	4	101.9	8.5	1
47	Guanidoacetic acid	Guanidoacetic acid	Amino acids	HMDB0000128	50	10	ES-	1.75	251>209	L_Alanine_D4	0.15	0.31	50	0.31-50	0.992	16.2	5.2	13.3	7.4	2		20	118.5	11.2	5	121	6.7	400	120.7	10.6	100	122.4	6.6	20	126.1	4.8	5	125.9	12.8	20	126.9	4.8	5	125.2	10.8	4	120.6	8.5	1
48	L-Homocitrulline	L-Homocitrulline	Amino acids	HMDB0000679	30	11	ES+	2.27	325.1>307.9	L_Alanine_D4	0.15	0.31	50	0.31-50	0.997	4.6	7.2	18.7	9.4	12.5	18.6	4	111.1	2.2	1	118.5	1.6	20	117.4	6	5	122.7	9	20	118.9	2.5	5	122.7	4.1	4	126	7.5	1	113.2	3.8	4	122.7	18.3	1
49	L-Homoserine	L-Homoserine	Amino acids	HMDB0000719	30	10	ES+	1.71	255>237.9	L_Serine_D3	0.15	0.31	50	0.31-50	0.9903	10.3	15.8	16.8		8.5	#	4	106	3.9	1	109	6.1	20	111.5	2.5	5	98.3	4.7	4	99.4	3.3	1	114.9	10.4	4	80	14.2	1	101.1	4.2	4	115.4	3.5	1
50	L-Pipecolic acid	L-Pipecolic acid	Amino acids	HMDB0000716	46	20	ES-	2.76	263>136.8	L_Alanine_D4	0.15	0.31	50	0.31-50	0.9969	10.3	5.6	1.9	2.6	7	5.4	20	98.6	2.9	5	123	5.7	10	89.3	6.6	2.5	115.1	9.5	1000	102.9	3.5	250	91.8	1	10	98.6	7.1	2.5	83	1.9	40	97.3	4.9	10
51	Methylcysteine	Methylcysteine	Amino acids	HMDB0002108	30	10	ES+	3.19	271>205.8	L_Tyrosine_D4	0.15	0.31	50	0.31-50	0.9994	4.4	4.2	4.3	12.4	11.8	10.7	40	104.1	6.1	10	103.7	2	4	91.2	0.7	1	91.9	14	20	96.2	3.3	5	84.4	2.8	10	82.3	3.1	2.5	72.7	2	4	103.7	7.9	1
52	N-Acetyl-L-alanine	N-Acetyl-L-alanine	Amino acids	HMDB0000766	40	20	ES+	5.15	402>248.9	L_Tryptophan_D5	0.15	0.31	50	0.31-50	0.9901	3.9			9.1			4	115.3	14.3	1	76.5	12.7	4	113.6	4.9	1	111.8	3.1	4000	95.4	3.4	1000	83.1	13.5	50	104	9.2	12.5	89.3	2.1	4	109.8	4.4	1
53	N-Acetyl-L-aspartic acid	N-Acetyl-L-aspartic acid	Amino acids	HMDB0000812	60	12	ES+	5.66	446.2>292.9	L_Tryptophan_D5	0.15	0.31	50	0.31-50	0.9976	13.8	8.7	2.5	4.1	5.1	12.1	4	97.9	6.5	1	116.2	5	100	92.3	3.5	25	96.6	16.4	200	80.4	6.1	50	81.8	15.9	20	97.1	9.6	5	86	7.1	200	106.9	1.2	50
54	N-Acetyl-L-tyrosine	N-Acetyl-L-tyrosine	Amino acids	HMDB0000866	30	20	ES+	5.88	494>300	L_Tryptophan_D5	0.15	0.31	50	0.31-50	0.8542	6.1	3.5	19.9	8.1	9.7	#	4	115.5	12.6	1	88.6	9.4	10	106.3	1.9	2.5	103.4	4.3	400	96.3	6	100	81.1	11.9	20	100.8	15.9	5	86.5	7.6	4	100.8	8.9	1
55	N-Acetylglutamine	N-Acetylglutamine	Amino acids	HMDB0006029	50	17	ES-	2.77	322>126.8	L_Valine_D8	0.15	0.31	50	0.31-50	0.9975	11.1	7.8	10	9.2	16.2	10.1	4	105.8	6.1	1	104.5	14.9	20	93.1	5.3	5	87.5	9.5	100	126.6	1.7	25	115.1	0.9	50	91.4	7.7	12.5	86.8	11	4	114	15.2	1
56	N-Acetylserine	N-Acetylserine	Amino acids	HMDB0002931	30	18	ES-	2.7	280.9>250.9	L_Valine_D8	0.15	0.31	50	0.31-50	0.9979	13	8.8	7.3	7	13.1	5	10	105.1	6.3	2.5	104.9	14.6	20	88.2	5.7	5	91.2	7.4	400	98.8	1.3	100	88.5	2.4	50	101.6	7	12.5	94	11	400	113.2	14.3	100
57	N-acetyltryptophan	N-acetyltryptophan	Amino acids	HMDB0013713	40	18	ES+	6.98	517>235	Ethylmalonic acid_D3	0.15	0.31	50	0.31-50	0.9967	9.7	7.4	12	3.5	17.1	#	4	115.5	9.5	1	83.7	18.1	4	92.5	3.4	1	83.3	3.3	40	98.4	9.9	10	105.7	6.5	4	85.9	3.7	1	88.8	3.3	4	107.7	4	1
58	N-Phenylacetylphenylalanine	N-Phenylacetylphenylalanine	Amino acids	HMDB0002372	60	10	ES+	8.88	419.1>265.9	Hydrocinnamic acid_D9	0.15	0.31	50	0.31-50	0.9976	7.6			4.3			4	93.8	0.5	1	87.8	1.6	4	102.2	9.4	1	96.4	6.7	4	93.4	0.7	1	79.2	2.2	4	84.9	2.7	1	82.7	2.6	4	99.9	2	1
59	12-DHCA	12-Dehydrocholic acid	Bile acids	HMDB0000400	40	42	ES-	9.35	540.1>539.9	Alpha_muricholic acid_D5	0.06	0.12	20	0.12-20	0.8652	4.2						4	127	5.6	1	110.3	13.5	4	88.3	3.8	1	92.6	8.4	4	99.2	11	1	93.9	12.5	4	103.9	3	1	111.9	4.7	4	98	7.3	1
60	12-ketoLCA	12-ketolithocholic acid	Bile acids	HMDB0000328	40	42	ES-	10.73	524>524.1	Chenodeoxycholic acid_D4	0.06	0.12	20	0.12-20	0.992	5						4	113.6	3	1	116.8	4.1	4	80.6	3.1	1	90	6.4	4	71.2	9.6	1	71.6	10	4	112	2.8	1	121.4	2.2	4	117.9	9.7	1
61	3-DHCA	3-Dehydrocholic Acid	Bile acids	HMDB0000502	40	40	ES-	12.03	675.3>675.2	Ursodeoxycholic acid_D4	0.06	0.12	20	0.12-20	0.9845	5.6		8	6.7			4	103.6	11	1	92.1	8.9	4	102.4	3	1	88.4	8	40	116.5	4.3	10	93.6	9.3	4	120.5	4.2	1	116.4	6	4	104.2	8.4	1
62	6-ketoLCA	6-ketolithocholic acid	Bile acids	NA	40	45	ES-	10.11	524>523.9	Ursodeoxycholic acid_D4	0.06	0.12	20	0.12-20	0.9978	5.8						4	104	11.8	1	103.1	11.6	4	93.5	1.7	1	91.6	4	4	111	5	1	113.3	16.6	4	113.4	5.9	1	111.3	2.9	4	110.5	13.7	1
63	7-ketoDCA	7-Dehydrocholic acid	Bile acids	HMDB0000391	50	35	ES-	9.35	540>539.9	Alpha_muricholic acid_D5	0.06	0.12	20	0.12-20	0.9979	4.1	8.5	7.1	12.6	13.1		4	100.7	8.2	1	96.8	13.8	4	100.8	2	1	84.4	3.7	8	96	11.4	2	85.6	16.5	4	113.3	1.9	1	118.6	1.6	4	112.3	12.3	1
64	7-ketoLCA	7-ketolithocholic acid	Bile acids	HMDB0000467	40	45	ES-	10.47	524>523.9	Cholic acid_D4	0.06	0.12	20	0.12-20	0.9985	5.5		9.8	16.1			4	107.5	8.2	1	107.6	7	4	118.3	1.8	1	99.2	4.2	8	92.6	5.5	2	112.6	5.6	4	119.3	2.6	1	110.4	1.5	4	113.4	6.4	1
65	alloLCA	allolithocholic acid	Bile acids	HMDB0000713	46	42	ES-	11.47	510.1>510	Lithocholic acid_D4	0.06	0.12	20	0.12-20	0.9918	4.4						4	98.6	7	1	103.3	1.2	4	82.3	5.4	1	93.1	9.3	4	93.7	5.5	1	91.7	8	4	106	5.9	1	109.9	4.3	4	108.5	2.7	1
66	apoCA	apocholic acid	Bile acids	NA	40	40	ES-	11.02	524>524.1	Chenodeoxycholic acid_D4	0.06	0.12	20	0.12-20	0.9986	1.6						4	115.8	2.2	1	127.8	3.6	4	121.7	3.7	1	130.2	6.9	4	122.9	4	1	126.9	4.9	4	118.7	3.5	1	124.4	4.4	4	125.1	6.3	1
67	ωMCA	ω-muricholic acid	Bile acids	HMDB0000364	40	50	ES-	9.05	542>541.9	Alpha_muricholic acid_D5	0.06	0.12	20	0.12-20	0.9982	5		11.5	7.3	7.9		4	97.6	7.2	1	105.4	13	4	85.4	4	1	97.2	8.1	4	89.2	4.3	1	112.1	5.6	4	92.4	6.1	1	84.7	10.7	4	109.5	0.8	1
68	αMCA	α-muricholic acid	Bile acids	NA	40	50	ES-	9.14	542>541.9	Alpha_muricholic acid_D5	0.06	0.12	20	0.12-20	0.9985	18.7	14.4			7.8		4	88.6	3.6	1	96	7.9	4	80.5	5	1	92.8	10.3	4	110.2	6.7	1	116.9	4.2	4	100.2	3.8	1	113.4	1.9	4	105	8.6	1
69	βMCA	β-muricholic acid	Bile acids	HMDB0000415	40	50	ES-	9.22	542>541.9	Alpha_muricholic acid_D5	0.06	0.12	20	0.12-20	0.9985	6.7			13.7	6.4		4	98.1	12.6	1	107.2	15.8	4	82.2	3.9	1	86.7	7.3	20	85.8	15	5	84.8	7.7	4	83.1	5	1	89.1	8.7	4	109.7	12.2	1
70	βUDCA	β-Ursodeoxycholic acid	Bile acids	NA	50	50	ES-	9.81	526.1>526	Chenodeoxycholic acid_D4	0.06	0.12	20	0.12-20	0.9978	9						4	102.7	2.9	1	100	10.6	4	80.6	2.9	1	83.4	6.7	4	112.9	4.6	1	107.1	6.2	4	108.4	1.3	1	89.5	1.8	4	105.5	7.4	1
71	βHDCA	β-Hyodeoxycholic acid	Bile acids	NA	50	50	ES-	9.91	526.1>526	Chenodeoxycholic acid_D4	0.06	0.12	20	0.12-20	0.9978	9	10.1		10.8	5.2		4	118.9	3.1	1	112.5	4.8	4	86.8	3.2	1	86.5	7	40	109.5	3.5	10	121.4	4.9	4	119.4	1.6	1	102.3	3.6	4	108	6.1	1
72	CDCA	Chenodeoxycholic acid	Bile acids	HMDB0000518	40	50	ES-	11.3	526>526.1	Chenodeoxycholic acid_D4	0.06	0.12	20	0.12-20	0.9998	10.7	13.8	8.8	3.4	9.6	12.7	4	87.6	9.7	1	87.5	6.5	4	83.5	3.5	1	91.5	7.5	400	96	8.7	100	110.8	11.1	4	110.4	8.2	1	95.8	11.3	4	98.4	3.8	1
73	CDCA-24G	Chenodeoxycholic Acid 24-Acyl-β-D-glucuronide	Bile acids	NA	40	32	ES-	10.88	702>702.1	Chenodeoxycholic acid_D4	0.06	0.12	20	0.12-20	0.9158	1.1				5.8		4	112.7	4.8	1	110.9	0.8	4	84.7	9	1	94.9	12.5	4	98.3	4.9	1	81	2.6	4	107.5	1.1	1	96	1.4	4	89	7.4	1
74	CA	Cholic acid	Bile acids	HMDB0000619	40	50	ES-	10.4	542>541.9	Cholic acid_D4	0.06	0.12	20	0.12-20	0.9998	8.2	8.4	4.1	11	12.3	1.6	4	96.4	4.1	1	90.7	1.9	4	90.1	4.2	1	107	9	20	92.4	8.3	5	91.3	8.2	4	108.3	2.8	1	119.3	6.6	4	117.6	7.8	1
75	dehydroLCA	dehydrolithocholic acid	Bile acids	NA	40	30	ES-	10.75	508>508.1	Chenodeoxycholic acid_D4	0.06	0.12	20	0.12-20	0.9987	13.2				10.6	#	4	96.6	11.4	1	86.6	11.1	4	93.6	3.2	1	83.8	8.2	4	111.3	6.8	1	101.5	9.5	4	88.3	3.7	1	88.7	9.8	4	91.6	1.6	1
76	DCA	Deoxycholic acid	Bile acids	HMDB0000626	40	42	ES-	11.51	526.1>526	Chenodeoxycholic acid_D4	0.06	0.12	20	0.12-20	0.9995	10	8.2		2.8	4.6	10.9	4	93.8	9.2	1	99.6	5.1	4	83.1	3.3	1	85.8	5.9	2000	90.3	3	500	96.6	9.3	4	105	3.3	1	105.8	8.3	4	107	9.5	1
77	GCDCA	Glycochenodeoxycholic acid	Bile acids	HMDB0000637	40	42	ES-	10.8	583>583.1	Glycochenodeoxycholic acid_D4	0.06	0.12	20	0.12-20	0.9982	2.9	7	7.2	11	18.2	4.3	4	107.8	1.5	1	93.8	4.4	4	99	3.4	1	84.7	7	4	95.1	15	1	87.3	6	4	110.6	3.1	1	97	3.2	4	105.9	5.2	1
78	GCA	Glycocholic acid	Bile acids	HMDB0000138	40	42	ES-	9.88	599.1>599	Glycocholic acid_D4	0.06	0.12	20	0.12-20	0.9956	3.9	7.1	8.7	8	8.6	12.1	4	97.3	6.7	1	87.6	9.2	4	87	3.9	1	100.4	8.3	4	84.3	7.5	1	94.6	10.2	4	108.6	2.6	1	112.1	0.4	4	108.4	2.4	1
79	GDCA	Glycodeoxycholic acid	Bile acids	HMDB0000631	40	42	ES-	11.1	583>583.1	Glycochenodeoxycholic acid_D4	0.06	0.12	20	0.12-20	0.9984	5.5	3.6	6.2	5.2	7.3		4	103.7	3.8	1	93	3	4	91.6	3.9	1	98.5	8	4	101	9.2	1	94.8	11.2	4	114.6	3.6	1	108.5	3.1	4	109.5	6.3	1
80	GHCA	Glycohyocholic acid	Bile acids	NA	50	42	ES-	9.15	599>598.9	Glycocholic acid_D4	0.06	0.12	20	0.12-20	0.9913	6.2	2.6	11.1	5.2	19.8		4	102.1	7.9	1	96.3	4.8	4	87.6	4	1	107.8	8.9	4	101.1	2.4	1	111.8	4.6	4	111	0.9	1	119.3	0.7	4	101.4	7.9	1
81	GHDCA	Glycohyodeoxycholic acid	Bile acids	NA	40	42	ES-	9.6	583>582.9	Glycochenodeoxycholic acid_D4	0.06	0.12	20	0.12-20	0.9949	2.9	7.4	6.7	11	13.9		4	116.2	5.9	1	118.4	5.1	4	98.4	3.5	1	93	7.4	4	100.4	7.1	1	107.1	5	4	112	1	1	108.6	3.1	4	108.3	2.7	1
82	GLCA	Glycolithocholic acid	Bile acids	HMDB0000698	46	42	ES-	11.85	567>566.9	Glycochenodeoxycholic acid_D4	0.06	0.12	20	0.12-20	0.9989	13.7	6.2	4.3	11.6			4	103.6	4.6	1	102.7	2.3	4	97.5	3.8	1	96.1	7.6	4	97.7	7.4	1	90.2	3.8	4	116.9	4.3	1	106.8	1.7	4	121.4	5.5	1
83	GUDCA	Glycoursodeoxycholic acid	Bile acids	HMDB0000708	40	42	ES-	9.49	583>582.9	Glycochenodeoxycholic acid_D4	0.06	0.12	20	0.12-20	0.9971	9.8	15.5	8.7	15.2			4	106.4	4.4	1	101.8	17.8	4	88.6	12.1	1	85.6	13.7	4	108.7	7.2	1	104.1	6.5	4	121.9	2.6	1	84.2	5.3	4	108.2	3.2	1
84	HCA	Hyocholic acid	Bile acids	HMDB0031489	40	50	ES-	9.86	542>541.9	Cholic acid_D4	0.06	0.12	20	0.12-20	0.9444	2.6			2.2			4	98.2	1.1	1	112.9	6.2	4	93.4	3.6	1	97.4	7.7	20	93	5.6	5	99.5	9.6	4	112	0.2	1	114.2	3.1	4	111	5	1
85	HDCA	Hyodeoxycholic acid	Bile acids	HMDB0000733	40	42	ES-	10.22	526.1>526	Ursodeoxycholic acid_D4	0.06	0.12	20	0.12-20	0.9992	12.6	11.8	10.9	6.8	8		4	102.6	5.2	1	96.9	7.2	4	89.4	3.2	1	87.9	7.2	400	114.9	2.5	100	120	10	4	112.6	4.8	1	93.1	3.4	4	118.9	1	1
86	isoLCA	isolithocholic acid	Bile acids	HMDB0000717	46	42	ES-	11.6	510.1>510	Chenodeoxycholic acid_D4	0.06	0.12	20	0.12-20	0.9901	9.2			5.4			4	103.3	3.2	1	96.6	8.6	4	91.5	3.9	1	95.7	7.2	200	85.6	6.8	50	94.5	89.1	4	110.3	2.1	1	117.5	1.9	4	108	1.5	1
87	LCA	Lithocholic acid	Bile acids	HMDB0000761	46	42	ES-	12.22	510.1>510	Lithocholic acid_D4	0.06	0.12	20	0.12-20	0.9997	9.8	6.6	5.5	2.7			4	104.4	5.9	1	102.8	2.3	4	89.9	3.2	1	86.4	5.9	1000	91.8	5	250	90.9	9.1	4	108.5	6.6	1	107.4	1.6	4	109.3	3.5	1
88	LCA-3S	Lithocholic acid 3-sulfate	Bile acids	HMDB0000907	40	40	ES-	10.73	590>590.1	Glycocholic acid_D4	0.06	0.12	20	0.12-20	0.9569	10.2				5.5		4	120	6.8	1	118	3.6	4	116	3.9	1	128.1	7.4	4	116	6	1	123.7	10.5	4	122.6	1.6	1	123.2	3	4	125.9	5.3	1
89	GLCA-3S	Glycolithocholic acid 3-Sulfate	Bile acids	NA	40	60	ES-	11.35	567>208.8	Glycochenodeoxycholic acid_D4	0.06	0.12	20	0.12-20	0.9997	7.6		6.2	10.1	6.3		4	114.4	5.4	1	109.6	11	4	111.8	3.7	1	97.9	8.9	4	101.5	8.2	1	93.9	8.4	4	103.5	3	1	92.8	4.3	4	119	2.4	1
90	muroCA	muro-cholic acid	Bile acids	NA	50	50	ES-	9.58	526.1>526	Chenodeoxycholic acid_D4	0.06	0.12	20	0.12-20	0.9999	6.4			4.7			4	85.8	2.8	1	90.5	11.2	4	93.9	107.6	1	7.2	2.2	8	95.1	6.3	2	97.1	2.5	4	85.7	7.3	1	89.5	7.7	4	108.1	4.7	1
91	NorCA	NorCholic acid	Bile acids	NA	40	40	ES-	9.59	528>527.9	Chenodeoxycholic acid_D4	0.06	0.12	20	0.12-20	0.9996	7.2		7.1	6.8	12.5		4	97	1.5	1	99.6	7.7	4	91.1	3.7	1	102.7	8.8	4	102.7	4	1	120	7.6	4	109.1	1.8	1	91.9	5.7	4	119.4	3.1	1
92	NorDCA	Nordeoxycholic acid	Bile acids	NA	40	40	ES-	10.99	512>512.1	Chenodeoxycholic acid_D4	0.06	0.12	20	0.12-20	0.9957	9.9				16.4		4	104.1	4.4	1	111.7	1.6	4	96.1	3.7	1	89.9	6.9	4	97.3	5.3	1	116.5	5.2	4	112.5	1.7	1	120.9	3.8	4	108.9	3.4	1
93	TωMCA	Tauro-ω-muricholic acid	Bile acids	NA	40	60	ES-	6.36	514>513.9	Taurocholic acid_D4	0.06	0.12	20	0.12-20	0.9523	12				7.2		4	94.1	4.4	1	86.3	7.7	4	97.3	11.8	1	88.7	5.5	4	107	3.9	1	91.4	5.2	4	96.4	8.6	1	102.5	10.2	4	115.4	8.4	1
94	TαMCA/TβMCA	Tauro-α-muricholic acid/Tauro-β-muricholic acid	Bile acids	HMDB0000932	40	60	ES-	6.28	514>513.9	Taurocholic acid_D4	0.06	0.12	20	0.12-20	0.9997	1.6			7.7	7.6	6.6	4	113.6	6.4	1	111.3	8.4	4	90.3	3.6	1	85.8	7.8	4	103.7	3.7	1	112.8	6.6	4	84.8	5	1	114.6	12.7	4	103.9	8.7	1
95	TCDCA	Taurochenodeoxycholic acid	Bile acids	HMDB0000951	50	58	ES-	8.7	498.1>498	Taurochenodeoxycholic acid_D9	0.06	0.12	20	0.12-20	0.9992	9.2	12.5	7.9	5.9	7.7	5	4	102.7	4.8	1	117.5	4.9	4	91.9	3.4	1	95.6	8	4	89.4	5.6	1	104.4	4.3	4	112.2	2.3	1	102.4	4.4	4	112.1	7.2	1
96	TCA	Taurocholic acid	Bile acids	HMDB0000036	50	65	ES-	7.54	514>513.9	Taurocholic acid_D4	0.06	0.12	20	0.12-20	0.9921	18.1	12.4	8.6	7.1	8.8	#	4	100.3	4.9	1	108.5	7.4	4	83.7	3.5	1	90.3	7.6	4	82.2	2.7	1	104.9	10	50	82.6	11.4	12.5	92.9	9.7	4	103.5	6.8	1
97	TDCA	Taurodeoxycholic acid	Bile acids	HMDB0000896	50	60	ES-	9.04	498>497.9	Taurochenodeoxycholic acid_D9	0.06	0.12	20	0.12-20	0.9997	6.1	3.6	14	7.3	6.9		4	102.1	9.7	1	110	5.5	4	84.9	3.4	1	100.8	8.5	4	99.7	2.9	1	114.6	3.1	4	107.1	1.8	1	118.4	0.4	4	104.4	3.5	1
98	THCA	Taurohyocholic acid	Bile acids	HMDB0011637	40	60	ES-	6.9	514>513.9	Taurocholic acid_D4	0.06	0.12	20	0.12-20	0.9644	10.1						4	109.2	4	1	104.3	8.5	4	85.4	4.3	1	86.7	9.5	4	108.1	3.6	1	103.2	5.4	4	113.9	2.8	1	113.1	6.7	4	109.2	1.6	1
99	THDCA	Taurohyodeoxycholic acid	Bile acids	NA	50	60	ES-	7.31	498>497.9	Taurochenodeoxycholic acid_D9	0.06	0.12	20	0.12-20	0.9998	3.7	6.7	7.4	4.3	15.3		4	91.5	6.4	1	103.6	3.5	4	94.3	3.9	1	93.1	7	4	111.4	5.8	1	111.6	3.3	4	104.2	2.4	1	113	9.1	4	112.7	5	1
100	TLCA	Taurolithocholic acid	Bile acids	HMDB0000722	46	60	ES-	10.26	482>481.9	Glycocholic acid_D4	0.06	0.12	20	0.12-20	0.999	13.8	6.1		7.4	8.5		4	107.6	6.4	1	113.2	2.9	4	93.5	3.7	1	95	7.5	4	101.5	5.9	1	93.9	6.8	4	116.8	5	1	106.5	2.8	4	121.8	5.4	1
101	TUDCA	Tauroursodeoxycholic acid	Bile acids	HMDB0000874	50	60	ES-	7.22	498>497.9	Taurochenodeoxycholic acid_D9	0.06	0.12	20	0.12-20	0.9921	4.3	4.8	6.9	5.9	16.7		4	103.8	5	1	104.7	7.8	4	84.2	3.2	1	81.9	7.4	4	105.9	3	1	110.4	1.5	4	109	2.6	1	112.5	4.8	4	107.6	7.2	1
102	UDCA	Ursodeoxycholic acid	Bile acids	HMDB0000946	40	42	ES-	10.09	526.1>526	Ursodeoxycholic acid_D4	0.06	0.12	20	0.12-20	0.9999	8.4	8.2	7.9	5.3	12.1		4	103.3	6	1	103.1	15.7	4	86.6	3.4	1	94.3	7.8	20	110	7.5	5	114.4	12	4	109.9	3.3	1	102	1.2	4	90.5	7.4	1
103	3,4-Dihydroxymandelic acid	3,4-Dihydroxymandelic acid	Benzenoids	HMDB0001866	46	16	ES-	3.33	317.9>299.9	Acetic acid_D3	0.15	0.31	50	0.31-50	0.9973	6.5	18.7	18.8		#	#	4	120.9	4.1	1	128.7	12.3	4	119.3	4.9	1	122.5	8.6	4	117.9	8.6	1	132.2	9.2	4	127.7	6.7	1	121.7	11.5	4	122.2	9.7	1
104	3-Aminosalicylic acid	3-Aminosalicylic acid	Benzenoids	HMDB0001972	40	18	ES-	4.93	286.9>151.8	4_Hydroxyphenylacetic acid_D6	0.15	0.31	50	0.31-50	0.997	6.4		8.7	9.7			4	90.2	15.9	1	103.2	15.3	200	111	7.3	50	101.1	10.9	400	105.2	4.9	100	90.6	9.1	4	98.7	14.8	1	87.9	5.8	4	101	9.5	1
105	3-Hydroxyanthranilic acid	3-Hydroxyanthranilic acid	Benzenoids	HMDB0001476	40	20	ES-	5.14	287>149.8	4_Hydroxyphenylacetic acid_D6	0.15	0.31	50	0.31-50	0.9968	11.8		12.2				4	77.8	7.1	1	75.2	2	10	72.3	10.7	2.5	82.8	9.3	4	78.1	12.7	1	79.6	15.1	4	77	16.1	1	73.8	11.4	4	84.1	8.5	1
106	3-Hydroxyphenylacetic acid	3-Hydroxyphenylacetic acid	Benzenoids	HMDB0000440	40	20	ES-	5.36	287.8>153.8	Hippuric acid_D5	0.15	0.31	50	0.31-50	0.9986	5.3						4	93.3	1.9	1	81.7	3.2	4	87.8	4.2	1	88.3	5	4	118.8	4.2	1	110.8	2.4	4	112.3	3.7	1	97.6	4.4	4	111.4	1.9	1
107	4-Aminohippuric acid	4-Aminohippuric acid	Benzenoids	HMDB0001867	30	25	ES-	3.6	328>136.8	Acetic acid_D3	0.15	0.31	50	0.31-50	0.9982	5.8		4.4	7.9	15.3	13.9	4	98	4.1	1	111.7	6.6	4	102.2	7.1	1	98.1	7.8	8	97	4.4	2	95	9.8	4	95.5	9.9	1	88.3	2.4	4	93.6	2.3	1
108	4-Hydroxybenzoic acid	4-Hydroxybenzoic acid	Benzenoids	HMDB0000500	60	18	ES+	5.26	274>120.8	Hippuric acid_D5	0.15	0.31	50	0.31-50	0.9999	13.6		19.3	14.9	#		4	123.1	12.3	1	105.1	9.2	10	93.9	13.3	2.5	83.5	13.8	20	93.1	15.9	5	94	10.5	4	97.2	5.7	1	106.1	13.8	4	117.6	8	1
109	4-Hydroxyhippuric acid	4-Hydroxyhippuric acid	Benzenoids	HMDB0013678	60	10	ES+	4.5	331.1>177.8	L_Aspartic acid_D3	0.15	0.31	50	0.31-50	0.9986	12.6			#			4	116.4	12.4	1	96.7	18	4	88.6	5.1	1	98.7	18.8	4	99.7	5.1	1	83	13.5	4	76	13.7	1	80.7	10.4	4	82.7	9.2	1
110	4-Hydroxyphenylpyruvic acid	4-Hydroxyphenylpyruvic acid	Benzenoids	HMDB0000707	60	10	ES+	8.69	451.1>297.9	Hydrocinnamic acid_D9	0.15	0.31	50	0.31-50	0.9998	1.9	5.3	16.1	3	3.7		4	87.5	8	1	86.4	6.8	20	89.8	1.3	5	80.7	10.5	20	99.2	8	5	96.5	4.2	50	82.9	4.1	12.5	80.2	7.8	4	82.7	3.4	1
111	Acetaminophen	Acetaminophen	Benzenoids	HMDB0001859	40	18	ES-	10.36	285>136.8	Benzoic acid_D5	0.15	0.31	50	0.31-50	0.998	3.1						4	81.1	9.1	1	74.7	8	4	76.6	3.5	1	77.7	8.4	4	79.5	8.9	1	73.5	5.8	4	79.9	2.6	1	75.1	4.5	4	78.8	7	1
112	Benzamide	Benzamide	Benzenoids	HMDB0004461	40	18	ES+	10.88	257.1>119.8	Benzoic acid_D5	0.15	0.31	50	0.31-50	0.9976	9.9						4	107.7	4.6	1	111	17.1	4	98.1	8.4	1	98.3	7.6	4	77	5.9	1	118.8	13.6	4	82	5	1	87.3	9.7	4	103.7	1.1	1
113	Benzenebutanoic acid	Benzenebutanoic acid	Benzenoids	HMDB0000543	60	25	ES+	8.49	300.1>128.8	Hydrocinnamic acid_D9	0.15	0.31	50	0.31-50	0.9992	13.6	3.8	2.8	2.5			4	119.2	1.7	1	129.7	1.9	4	127.4	12.8	1	122.4	7.4	4	123.8	1.1	1	120.7	2.9	4	126.8	0.7	1	126.5	1.7	4	121.5	0.4	1
114	Benzoic acid	Benzoic acid	Benzenoids	HMDB0001870	60	18	ES+	6.41	258>104.8	Benzoic acid_D5	0.15	0.31	50	0.31-50	0.9997	3.8	14.8	5.1	6.6	8.6	#	4	98	2	1	90.7	6.4	4	84.3	1.8	1	101.3	14.9	40	104.7	2	10	106.8	4.6	4	103.9	4.2	1	107.6	11	4	104.7	2.6	1
115	Gallic acid	Gallic acid	Benzenoids	HMDB0005807	50	18	ES+	3.35	306.1>152.8	L_Tyrosine_D4	0.15	0.31	50	0.31-50	0.9204	3.1			5.5			4	117.6	10.9	1	116.5	9.3	4	119.8	9.6	1	112.5	9.4	200	81.4	7.4	50	88.4	9.7	20	84.8	3.9	5	85.7	6.1	4	118.9	17.3	1
116	Hippuric acid	Hippuric acid	Benzenoids	HMDB0000714	30	10	ES+	5.7	315.1>161.8	Hippuric acid_D5	0.15	0.31	50	0.31-50	0.9981	3	3.5	7.7	4.1	6.3	9.6	10	94.6	5.2	2.5	115.3	2.8	400	90.4	1.2	100	110.9	4.6	4	97.5	2.1	1	90.6	1.8	4	82.3	3.5	1	97.3	0.9	4	88.4	12.4	1
117	Homovanillic acid	Homovanillic acid	Benzenoids	HMDB0000118	40	22	ES-	4.72	316>151.8	Butyric acid_D3	0.15	0.31	50	0.31-50	0.9992	8.3	10.1	11.8	5.7	15.4	2.7	4	121.4	2.5	1	126.4	5.1	4	124.7	14.1	1	128	9.1	40	118.4	4.5	10	120.4	6.7	10	121.5	5.1	2.5	124.7	12.8	100	127.6	5.5	25
118	m-Aminobenzoic acid	m-Aminobenzoic acid	Benzenoids	HMDB0001891	40	10	ES+	3.98	273>120	L_Methionine_D3	0.15	0.31	50	0.31-50	0.9991	8.7						4	94.9	2.5	1	78.7	4.9	4	84.1	10.4	1	92	11.4	4	90.4	5.2	1	93.3	11.6	4	91.5	9.2	1	88.3	11.1	4	95.9	1.8	1
119	m-Hydroxyhippuric acid	m-Hydroxyhippuric acid	Benzenoids	HMDB0006116	60	20	ES+	4.8	331.1>177.8	L_Aspartic acid_D3	0.15	0.31	50	0.31-50	0.9986	4.5		19.1	14.7			4	121.8	14.1	1	125.6	3.6	100	112.7	3.4	25	97.1	12	4	110.4	7.5	1	101.5	12.2	4	93.1	11	1	85.7	7.5	4	107.3	6.1	1
120	Mandelic acid	Mandelic acid	Benzenoids	HMDB0000703	40	20	ES-	5.88	286>136.8	Mandelic acid_D5	0.15	0.31	50	0.31-50	0.9967	18.5	5.6	16.4	6.9	7.1	#	4	89.9	2.1	1	114.5	1.8	4	89.6	12.5	1	86.9	10.1	4	99	0.6	1	103.9	3	4	101.8	4.3	1	112.9	6.7	4	114.8	3.6	1
121	Ortho-Hydroxyphenylacetic acid	Ortho-Hydroxyphenylacetic acid	Benzenoids	HMDB0000669	30	10	ES+	5.86	287.8>153.8	Hippuric acid_D5	0.15	0.31	50	0.31-50	0.9997	18.5	5.4	6.7	7.5	18.5	12.7	4	92.8	0.7	1	100.6	2.5	10	89.1	1.7	2.5	97.7	15.5	4	111.7	5.8	1	87.3	4	4	109.3	1.4	1	111	3	4	112.3	2	1
122	p-Hydroxymandelic acid	p-Hydroxymandelic acid	Benzenoids	HMDB0000822	50	18	ES-	3.95	302>120.8	D_Ribose_5C13	0.15	0.31	50	0.31-50	0.9994	15.1		18	13.9	12.3	8.7	4	106.9	1.8	1	104.6	2.1	20	90.3	8.2	5	103.9	5.9	4	92.3	8.9	1	107.6	10.6	4	95.6	9.2	1	113	2	4	114.4	7.1	1
123	p-Hydroxyphenylacetic acid	p-Hydroxyphenylacetic acid	Benzenoids	HMDB0000020	40	20	ES-	4.92	286>149.8	4_Hydroxyphenylacetic acid_D6	0.15	0.31	50	0.31-50	0.9975	16.9	8.2	5.5	6.7	8.6		4	96.9	5.4	1	105.4	2.6	200	108.7	7.8	50	89	13.1	400	116	3.8	100	105.7	6.4	10	105.4	5.7	2.5	104.5	14.7	4	102.1	10.7	1
124	Phenylacetic acid	Phenylacetic acid	Benzenoids	HMDB0000209	30	23	ES+	6.76	272>78.8	Benzoic acid_D5	0.15	0.31	50	0.31-50	1	8.2	8.8	9.8	3.8	13.7	#	40	87.9	7.7	10	86	3.5	40	97.5	10.7	10	90.4	8.3	2000	96.6	1.2	500	99.8	2.3	4	90.2	7.1	1	87.6	7.4	4	97.2	12.2	1
125	Phenylpyruvic acid	Phenylpyruvic acid	Benzenoids	HMDB0000205	30	10	ES+	10.12	435.1>281.9	Ketoleucine_D3	0.15	0.31	50	0.31-50	0.9996	4.9	7.3	5.8	9.5	13.3		4	99.1	6.3	1	76	14.1	4	101.7	13.1	1	96.7	10.5	20	93.1	0.2	5	92.4	5.5	20	93.9	9	5	90.7	14.1	4	81.8	4.8	1
126	Phthalic acid	Phthalic acid	Benzenoids	HMDB0002107	40	17	ES-	6.68	435>281.9	Adipic acid_D8	0.15	0.31	50	0.31-50	0.9995	9.2	5.2	5.4	7	16.2	8.5	4	101.9	9.3	1	111.7	4.2	4	80.3	7.5	1	89.8	6.3	20	89.5	2	5	88.5	4.4	4	104.7	4.8	1	88.8	12.6	4	98.2	1.2	1
127	Protocatechuic acid	Protocatechuic acid	Benzenoids	HMDB0001856	40	18	ES+	4.69	290>136.8	L_Aspartic acid_D3	0.15	0.31	50	0.31-50	0.9941	6	#	#	7.4	#		4	119.4	17.9	1	127.8	13.7	4	128.9	14.6	1	125.1	15.9	100	128.9	8.3	25	130.3	9.4	4	127.9	7.9	1	129.1	19.3	4	121.4	12.4	1
128	Salicyluric acid	Salicyluric acid	Benzenoids	HMDB0000840	60	10	ES+	6.18	331.1>177.8	Benzoic acid_D5	0.15	0.31	50	0.31-50	0.9975	11.4		5.9	16.1			4	112	5.6	1	117.1	1.9	10	114.7	1.2	2.5	111	9.4	8	97.6	12	2	104.6	1.5	4	81	6.2	1	83.1	1.3	4	105.3	6.5	1
129	Vanillic acid	Vanillic acid	Benzenoids	HMDB0000484	40	20	ES-	5.36	301.9>177.8	Mandelic acid_D5	0.15	0.31	50	0.31-50	0.9999	11.5		17	#			4	88.4	8.1	1	87.1	9.3	4	88.9	10.6	1	94.8	11.4	20	85.4	11.2	5	76.2	9.3	4	99.3	6.2	1	91	11.1	4	92.1	1.6	1
130	Beta-D-Fucose	Beta-D-Fucose	Carbohydrates	HMDB0003081	40	12	ES-	4.33	298>205.8	D_Fructose_6C13	0.15	0.31	50	0.31-50	0.9925	1.1						4	117.1	10.1	1	112.2	4.2	4	99.1	9.6	1	93.9	4.2	4	96.4	7.1	1	98.3	8.3	4	106.9	7.2	1	85.5	3.2	4	121.5	12.9	1
131	D-Fructose	D-Fructose	Carbohydrates	HMDB0000660	50	12	ES-	3.88	313.9>235.9	D_Fructose_6C13	0.15	0.31	50	0.31-50	0.9958	11.7	4.9	6.1	4.8	8.4	7.6	10	86.4	2.7	2.5	88.9	4.1	20	88.1	11.4	5	94.3	10.1	100	93.3	10.3	25	96	4.3	1000	94.3	1.8	250	90	1.5	20	118	4.5	5
132	D-Gluconolactone	D-Gluconolactone	Carbohydrates	HMDB0000150	50	18	ES-	1.9	330>209.8	Glycine_D5	0.15	0.31	50	0.31-50	0.9996	7.6	12.9	5.4	12.3	4.9	3.9	20	105.5	3	5	110.1	7.5	100	82.8	0.6	25	86.7	2.8	100	99.1	2.1	25	88.1	4.2	200	115.8	6.3	50	125.7	1.6	400	84.4	2.8	100
133	D-Glucose	D-Glucose	Carbohydrates	HMDB0000122	40	12	ES-	3.34	313.9>205.8	D_Glucose_D7	31	156	5000	156-5000	0.9996	14	3.6	4.5	4.5	5.7	7	10000	82.3	5.6	2500	87.1	11.2	2000	85.3	7.6	500	102	13.6	20000	88.4	9.5	5000	84.4	8.6	1000	95.2	5.4	250	91.1	6.6	1000	106.2	5.7	250
134	D-Maltose	D-Maltose and Alpha-Lactose	Carbohydrates	HMDB0000163	34	11	ES-	3.28	476.1>457.9	D_Glucose_D7	0.15	0.31	50	0.31-50	0.9963	9.5	13.1	10.9	6	6.5		4	115.8	7.2	1	113.1	14.6	4	92.5	4.7	1	88	12.5	200	81.7	5.7	50	79.5	4.8	4	92.1	1.8	1	102.4	12.7	4	115.7	9.5	1
135	D-Ribulose	D-Ribulose	Carbohydrates	HMDB0000621	40	18	ES-	4.11	284>136.8	D_Fructose_6C13	0.15	0.31	50	0.31-50	0.9963	19.9		11.4	6.4	10.4	10.7	4	99.9	1.8	1	113.6	3.2	200	88.4	4.7	50	104.7	7.6	1000	86.3	6.2	250	84.8	11.3	1000	102.5	5.8	250	108	4	20	106.5	3.7	5
136	D-Xylose	D-Xylose	Carbohydrates	HMDB0000098	40	12	ES-	3.88	283.8>205.8	D_Fructose_6C13	0.15	0.31	50	0.31-50	0.995	15.4	13.1	10.5	7.2	2.8	7.9	10	102.8	11.9	2.5	108.2	13.3	200	98.4	6.9	50	92.3	8.1	2000	99	10.1	500	96.4	10.3	2000	92.9	3.2	500	89.1	4.2	10	98.5	6.7	2.5
137	D-Xylulose	D-Xylulose	Carbohydrates	HMDB0001644	30	12	ES-	4.11	284>235.9	D_Fructose_6C13	0.15	0.31	50	0.31-50	0.9968	5.9	16.2	12.5	6.9	12.5	8.5	10	101	5.5	2.5	118.1	6.7	200	93.3	6.4	50	90.5	15.8	200	83.9	10.8	50	98.9	10.6	1000	101	5.9	250	89.7	6.3	20	102.4	7.1	5
138	Erythronic acid	Erythronic acid	Carbohydrates	HMDB0000613	34	20	ES-	2.05	270>136.8	L_Tyrosine_D4	0.15	0.31	50	0.31-50	1	13.5	3.3	5.1	5.2	13.3	13.7	10	75	1.4	2.5	77.2	1.6	100	78.7	2.5	25	77.2	12.2	8	71.3	4.1	2	76.2	3.1	10	77.7	5.5	2.5	71.6	2	4	77.3	3.9	1
139	Erythrose	Erythrose	Carbohydrates	HMDB0002649	40	10	ES-	4.22	253.9>205.8	L_Tyrosine_D4	0.15	0.31	50	0.31-50	0.9995	8.9	#		7			4	94.7	5.7	1	98.7	2.6	4	90.9	10	1	93.2	2.6	400	103.2	3.9	100	81.8	5.8	100	110.5	4.5	25	97.4	5.9	100	102.4	2.4	25
140	Glucaric acid	Glucaric acid	Carbohydrates	HMDB0000663	30	10	ES+	5	481.1>327.9	L_Tryptophan_D5	0.15	0.31	50	0.31-50	0.9994	10.8	19.1	7.3	10.7	#	#	4	106.8	6.5	1	113.7	1.7	40	88.3	3.2	10	94.2	5.6	8	94.8	12	2	95.5	8.6	4	114.9	9.9	1	106.1	5.4	4	115.2	8.1	1
141	Glyceraldehyde	Glyceraldehyde	Carbohydrates	HMDB0001051	34	10	ES-	4.8	223.9>205.8	Butyric acid_D3	0.15	0.31	50	0.31-50	0.9904	18.3	#		14.2	4.9	12.7	4	91.9	6.2	1	87.7	14.1	4	87.7	7.2	1	90.2	6	1000	90.4	12.8	250	95.8	1.5	50	73.1	13.5	12.5	83.2	5.5	4	106.6	9.7	1
142	Glyceric acid	Glyceric acid	Carbohydrates	HMDB0000139	40	18	ES-	2.41	239.9>136.8	L_Tyrosine_D4	0.15	0.31	50	0.31-50	0.9992	3.3	3.4	4.5	4.4	8.7	4.6	40	94.7	4.1	10	112.1	4.8	20	95.2	2.8	5	94.8	4.2	400	95.3	2.3	100	91.4	1.9	50	102.1	8.1	12.5	111	5.1	40	104.9	5	10
143	Lactulose	Lactulose	Carbohydrates	HMDB0000740	50	18	ES-	3.28	476.1>235.9	D_Glucose_D7	0.15	0.31	50	0.31-50	0.9987	8	#	13.9		12.2		4	110.3	3.9	1	120	4.1	4	84	6.1	1	82.4	11.4	4	92.4	8.3	1	86.8	10.8	50	107.8	5.6	12.5	81.6	9.2	4	111.1	12.4	1
144	Maltotriose	Maltotriose	Carbohydrates	HMDB0001262	50	10	ES-	3.1	638.1>559.9	L_Tyrosine_D4	0.15	0.31	50	0.31-50	0.9995	6.9	#	16.8	10.2	2	10.3	4	73.7	6.4	1	72	3.8	4	74.4	7.3	1	74.2	6	4	72.5	6.9	1	73.8	16.8	4	70.6	5.1	1	77.2	1.7	4	72.8	12.6	1
145	Melibiose	Melibiose	Carbohydrates	HMDB0000048	40	18	ES-	2.9	476.1>205.9	L_Tyrosine_D4	0.15	0.31	50	0.31-50	0.9986	19.4		#		9.2		4	106.2	2.3	1	108.8	3.3	4	86	3.7	1	87.8	5	4	94.3	11.2	1	90.8	11.2	4	110	3.8	1	101.5	1.5	4	108.3	16.4	1
146	N-Acetyl-D-glucosamine	N-Acetyl-D-glucosamine	Carbohydrates	HMDB0000215	40	10	ES-	3.76	355.1>234.9	D_Ribose_5C13	0.15	0.31	50	0.31-50	0.9997	1.5		8.6	8.3	5.8	8.6	4	89.1	7.4	1	88.2	13.9	40	83.6	4.2	10	93.1	16	400	102.9	3.5	100	107.9	8.1	100	109	8.2	25	104.6	5.8	100	80	8.7	25
147	N-Acetylneuraminic acid	N-Acetylneuraminic acid	Carbohydrates	HMDB0000230	46	20	ES-	2.21	443.1>221.9	L_Valine_D8	0.15	0.31	50	0.31-50	0.9998	11.8	5.2	5.5	6.4	15.4	6.4	4	90.4	15.1	1	119.8	11	200	78.6	5.9	50	81.7	11.8	400	96.7	13.1	100	95	9.8	50	89.5	10.6	12.5	87.5	8.1	400	96.5	8.5	100
148	Rhamnose	Rhamnose	Carbohydrates	HMDB0000849	40	12	ES-	4.22	298>205.8	D_Fructose_6C13	0.15	0.31	50	0.31-50	0.998	5.5	12.5	11.1	7.1	7.4	16.8	4	123.1	13.2	1	104.3	17.6	200	87.6	5.8	50	83.8	11.9	1000	92.8	9.2	250	97.9	8.9	20	108.3	6.8	5	88.6	3.1	40	92.6	2.3	10
149	Ribonic acid	Ribonic acid	Carbohydrates	HMDB0000867	40	18	ES-	1.95	300>210	L_Tyrosine_D4	0.15	0.31	50	0.31-50	0.9972	18.6		6.6	7.1	7.9	#	4	103.9	3.9	1	105.3	7.4	200	120	2.4	50	108.4	10.6	20	96.9	3.9	5	94.3	7.5	2000	101.2	9	500	104.2	13.8	4	111.3	0.8	1
150	Ribonolactone	Ribonolactone	Carbohydrates	HMDB0001900	40	18	ES-	2.05	300>210	L_Tyrosine_D4	0.15	0.31	50	0.31-50	0.9984	16.6						4	105.4	9.9	1	101.1	13.9	4	114	3.4	1	94.4	3.3	4	91.8	4.3	1	92.8	3.2	4	92.3	11.8	1	112.5	2.5	4	105.4	4.1	1
151	Tartaric acid	Tartaric acid	Carbohydrates	HMDB0000956	30	20	ES-	5.17	418.9>207.9	4_Hydroxyphenylacetic acid_D6	0.15	0.31	50	0.31-50	0.9998	6.6	7.7	8.5	7.3	8.3	13.6	4	102.4	8.5	1	102.4	10.5	4	90.1	2.4	1	86.6	11.9	4	115.3	13.4	1	112.9	2.2	4	95.3	11	1	123.2	2.1	4	105.7	4.9	1
152	2-Hydroxy-2-methylbutyric acid	2-Hydroxy-2-methylbutyric acid	fatty acids	HMDB0001987	40	10	ES-	4.79	252>151.8	Butyric acid_D3	0.15	0.31	50	0.31-50	0.9985	16.4	15.3		9.4	5.8		4	90.6	4.9	1	90.8	3.1	4	91.1	6.5	1	87.4	13.8	4	99.7	2.9	1	106.6	3.5	4	102	6.2	1	102.2	5.7	4	116.7	9.7	1
153	2-Hydroxy-3-methylbutyric acid	2-Hydroxy-3-methylbutyric acid	fatty acids	HMDB0000407	40	10	ES-	5.37	254>235.9	Hippuric acid_D5	0.15	0.31	50	0.31-50	0.9992	3.6	4.5	10.9	3.5	8.1		40	84.2	1.3	10	117.5	0.4	4	113.3	6.4	1	102.1	8.1	20	104.1	2.9	5	93	5	10	107.7	6.5	2.5	123.9	2.7	4	105.9	1.3	1
154	2-Hydroxycaproic acid	2-Hydroxycaproic acid	fatty acids	HMDB0001624	40	10	ES-	6.54	268>249.9	Benzoic acid_D5	0.15	0.31	50	0.31-50	0.9994	19.7	4	6.1	8.4	9	#	4	89.2	9.2	1	112.8	2.6	4	104.4	10.6	1	108	2.3	4	112.6	2.3	1	103.5	0.8	4	108.7	6.2	1	116.9	5.8	4	105.4	2.7	1
155	2-Methyl-4-pentenoic acid	2-Methyl-4-pentenoic acid	fatty acids	HMDB0031158	40	10	ES-	6.55	250>113.8	Benzoic acid_D5	0.15	0.31	50	0.31-50	0.9991	19.1	5.9	4.2	5.1	6.8	4.8	4	92	9.6	1	97.3	6.2	4	88.1	10.4	1	84.7	9.9	4	107.1	4.2	1	102.9	4.1	4	111.9	1.4	1	96.9	7.2	40	96	9.8	10
156	2-Methylhexanoic acid	2-Methylhexanoic acid	fatty acids	HMDB0031594	40	10	ES-	8.44	264.1>136.8	Caproic acid_D3	0.15	0.31	50	0.31-50	0.9948	1.9				9.6	#	4	100.7	3.5	1	91	4.7	4	120.7	6.6	1	108.1	3.1	4	98.1	3.5	1	101.1	2.3	4	91.9	12.4	1	86.5	4.1	4	113.7	5.3	1
157	2-Methylpentanoic acid	2-Methylpentanoic acid	fatty acids	HMDB0031580	40	10	ES-	7.33	250>136.8	Caproic acid_D3	0.15	0.31	50	0.31-50	0.9981	8.3						4	100.8	3.7	1	105.5	1.6	4	107.8	0.4	1	86.2	1.6	4	106.4	8.5	1	104.8	9.7	4	112.7	4.2	1	100	6.6	4	124.6	4	1
158	3-Hydroxyisovaleric acid	3-Hydroxyisovaleric acid	fatty acids	HMDB0000754	40	10	ES-	4.27	252>193.9	beta_Hydroxyisovaleric acid_D8	0.15	0.31	50	0.31-50	0.9999	5.7	6.5	2.8	6	7.6	17.7	4	86.1	11.9	1	90.9	9.8	40	92.9	2	10	88.9	6.4	20	94.4	6.6	5	99.9	5.8	4	95.3	5.4	1	92.4	3.7	4	94.4	3.5	1
159	3-Methyladipic acid	3-Methyladipic acid	fatty acids	HMDB0000555	40	10	ES-	7	429>275.9	Adipic acid_D8	0.15	0.31	50	0.31-50	0.9967	12.1	14.6	3.8	6.1	13.9		4	99.4	3.8	1	107.1	6.9	400	96.6	12.3	100	92.3	9.1	200	110.3	4.9	50	81.7	9.8	4	113.1	1.1	1	92.5	3.8	4	107.4	3.9	1
160	3-Methylpentanoic acid	3-Methylpentanoic acid	fatty acids	HMDB0033774	40	10	ES-	7.44	250>136.8	Caproic acid_D3	0.15	0.31	50	0.31-50	0.9998	5				17.3		4	85.4	14	1	91.6	12.6	4	87.8	11.4	1	82.3	12.9	4	94.8	2.5	1	92.3	3.6	4	105.9	14.6	1	104.5	11.4	4	117.6	14.6	1
161	4-Methylhexanoic acid	4-Methylhexanoic acid	fatty acids	NA	40	10	ES-	8.61	264.1>136.8	Caproic acid_D3	0.15	0.31	50	0.31-50	0.9977	18				#	3.8	4	96.6	4.2	1	92	6.8	4	100.9	6.2	1	87.7	5.2	4	98.2	3.1	1	90.2	1.8	4	93.1	11.9	1	72.6	2.2	4	104.9	1.1	1
162	Adipic acid	Adipic acid	fatty acids	HMDB0000448	40	10	ES-	6.5	415>261.9	Adipic acid_D8	0.15	0.31	50	0.31-50	0.9997	7.5	6.3	4	4.5	17.3	18.3	4	98.1	5.9	1	110.4	7.5	40	93.2	8.2	10	90.9	10	200	107.1	5.8	50	91.1	4.1	10	109.3	3.9	2.5	98	5.7	4	112.9	3.6	1
163	Aminocaproic acid	Aminocaproic acid	fatty acids	HMDB0001901	40	10	ES-	2.67	267.1>136.8	L_Tyrosine_D4	0.15	0.31	50	0.31-50	0.999	13.6	6.4	#		9.6	16.9	4	81.8	3.9	1	80.3	6.2	4	77	14.2	1	77.1	6.1	4	77.3	2.4	1	78.2	2.6	4	76.4	3.1	1	73.5	0.9	4	74.1	8.3	1
164	But-2-enoic acid	But-2-enoic acid	fatty acids	HMDB0010720	40	10	ES-	5.18	222>136.8	Hippuric acid_D5	0.15	0.31	50	0.31-50	0.9993	16	13.8	10	6.2			4	88.9	2.2	1	96.6	2.2	4	98.4	11.8	1	92	10.4	40	97.1	0.8	10	83.9	3.7	4	107.6	5.7	1	91.8	5.2	4	107	0.6	1
165	C2:0	Acetic acid	fatty acids	HMDB0000042	40	20	ES-	3.51	193.9>136.8	Acetic acid_D3	0.31	1.56	50	1.56-50	0.9979	3.3	8.6	5.6	3.9	3.2	5.9	80	83.9	4.2	20	80.5	3.9	40	91.2	12.6	10	90.1	6	100000	90.7	4.2	25000	84	5.7	2000	89	11.6	500	96.5	1	40	119.1	6.4	10
166	C1:0	Formic acid	fatty acids	HMDB0000142	40	15	ES-	3.26	179.9>136.8	Acetic acid_D3	0.31	1.56	50	1.56-50	0.9914	13.8
167	C4: 0	Butyric acid	fatty acids	HMDB0000039	40	10	ES-	5.23	222>136.8	Butyric acid_D3	0.15	0.31	50	0.31-50	0.9997	11.5	7	10.4	3.1	10.8	4.6	4	101.1	2.4	1	94.4	3.4	10	106.5	14.8	2.5	102.6	11.1	20000	88.9	2.7	5000	83.6	1.3	4	88.6	9.2	1	89.6	5.6	4	109.7	2.2	1
168	C5: 0	Valeric acid	fatty acids	HMDB0000892	30	18	ES-	6.6	236>136.8	Valeric acid_D9	0.15	0.31	50	0.31-50	0.9983	13.3	3.7	4.4	2.6	15	#	4	107.5	3.4	1	94.3	7.4	4	111.4	7.5	1	93.1	3.4	4000	89	2.3	1000	91.4	2.8	10	82.3	10.3	2.5	90.1	1	4	100.8	4.4	1
169	C6: 0	Caproic acid	fatty acids	HMDB0000535	30	25	ES-	7.76	250>136.8	Caproic acid_D3	0.15	0.31	50	0.31-50	0.9997	7.7	4.6	4.7	2.9	16.4	11.2	4	100.6	2	1	99.6	9.2	4	116.6	3.3	1	113.7	1.3	100	84.8	2.3	25	93.1	3.4	4	90.9	12	1	111	2.2	4	104.7	2.7	1
170	Citraconic acid	Citraconic acid	fatty acids	HMDB0000634	40	10	ES-	6.86	399>245.9	Adipic acid_D8	0.15	0.31	50	0.31-50	1	3.4	5.2	4.4	2.8	7.2	4	4	76.8	4.5	1	74.2	5.5	10	72.4	3.3	2.5	73.4	9.2	4	76.2	5.2	1	77.8	5.5	4	79.9	3.3	1	81	5.4	4	79.9	6.1	1
171	C10: 0	Decanoic acid	fatty acids	HMDB0000511	50	20	ES-	11.33	306.12>136.8	Decanoic acid_D2	0.15	0.31	50	0.31-50	0.9996	15.6	4.2	5.3	4.9	13	12.1	160	82.7	3.7	40	85.8	8.2	4	90.9	3.9	1	94.4	4.3	4	82.5	6.2	1	84	14.2	4	103.7	15	1	92.5	9.2	20	88.1	4.2	5
172	5-Dodecenoic acid	5-Dodecenoic acid	fatty acids	NA	40	10	ES-	11.82	332.1>136.8	Undecanoic acid_D3	0.15	0.31	50	0.31-50	0.994	6.5	2.7	3.6	6.2	19.7	3	10	108.5	3.2	2.5	102.7	5.5	4	93.6	1.7	1	109.3	3.5	4	91.1	5.6	1	110.3	0.9	4	115.2	0.1	1	110.4	2.6	40	104.8	1.9	10
173	Ethylmethylacetic acid	Ethylmethylacetic acid	fatty acids	HMDB0002176	40	10	ES-	6.17	238>56.7	Valeric acid_D9	0.15	0.31	50	0.31-50	0.9998	11.3	7	5.9	3.2	8.9	#	4	98.3	4.8	1	84.7	4.3	10	112.4	5.2	2.5	96	3.6	2000	72.3	2.2	500	117.9	1.8	4	89.4	13.4	1	88.8	2.2	4	112.2	3.7	1
174	C7: 0	Heptanoic acid	fatty acids	HMDB0000666	40	10	ES-	8.89	264.1>136.8	Caproic acid_D3	0.15	0.31	50	0.31-50	0.998	17.4	3.3	2.4	4.3	9.3	8.9	4	95.1	3.6	1	87.8	1.9	4	109.8	7.2	1	88.9	7.9	20	88.5	2.4	5	99.3	2.6	4	88.7	12	1	89.7	3.8	4	104	3.5	1
175	C9: 0	Nonanoic acid	fatty acids	HMDB0000847	46	25	ES-	10.75	292.1>136.8	Nonanoic acid_D3	0.15	0.31	50	0.31-50	0.9915	18.4	5.1	7.1	5.1	7.3		4	88.5	6.5	1	91.1	8.6	4	108.4	12.1	1	90.6	3.4	4	95.2	8.3	1	97.6	13.7	4	103.3	1.4	1	102.4	5.8	4	84.2	9	1
176	C8: 0	Octanoic acid	fatty acids	HMDB0000482	40	25	ES-	9.91	278.1>136.8	Nonanoic acid_D3	0.15	0.31	50	0.31-50	0.9994	11.7	7.2	19.8	10.6	6.8		200	98.4	1.5	50	83.6	7.4	4	84.8	7.9	1	84.8	8	100	108.8	13	25	98.7	4.3	10	102.4	8.1	2.5	91.8	13.6	40	94.1	4.3	10
177	Pimelic acid	Pimelic acid	fatty acids	HMDB0000857	40	10	ES-	6.85	429>275.9	Adipic acid_D8	0.15	0.31	50	0.31-50	0.9976	18.6	6.6	4.1	4.3	14.7	13.3	4	95.3	5.9	1	112.4	0.8	10	89.6	12.9	2.5	91.6	9.3	40	99.6	4	10	93.9	8.4	4	106.7	1.5	1	100.6	7.4	4	109.3	1	1
178	C3: 0	Propanoic acid	fatty acids	HMDB0000237	30	18	ES-	4.36	208>136.8	Propanoic acid_D3	0.15	0.31	50	0.31-50	0.9987	12.5	15.1	13.1	2.7	9	9.4	4	98.4	8.6	1	93.4	7.8	4	105.7	7.5	1	97.9	11	50000	95.2	3.1	12500	88.9	3.9	50	89.3	11.6	12.5	107.4	3.2	4	109.7	14.1	1
179	Isobutyric acid	Isobutyric acid	fatty acids	HMDB0001873	40	18	ES-	5.43	222>136.8	Butyric acid_D3	0.15	0.31	50	0.31-50	0.9972	3.6	19.1	13.7	3.5	19.5		20	97.3	0.4	5	88.2	10.2	4	97.9	7.8	1	93.1	8.9	4000	99.4	3.4	1000	93.5	2.2	10	88.6	9.7	2.5	87.5	4.5	4	93.7	5.3	1
180	Isocaproic acid	Isocaproic acid	fatty acids	HMDB0000689	40	10	ES-	7.6	250>136.8	Caproic acid_D3	0.15	0.31	50	0.31-50	0.397	19	2	3.9	3.9			4	86.4	1.2	1	84.3	4.9	10	102.8	2.7	2.5	91.3	1.7	20	85.2	3.6	5	85.4	3.4	4	91.4	11.9	1	89	1.2	4	113.2	3.9	1
181	Isovaleric acid	Isovaleric acid	fatty acids	HMDB0000718	30	18	ES-	6.37	236>136.8	Valeric acid_D9	0.15	0.31	50	0.31-50	0.9995	#	3.6	4.7	2.9	6.4	7.9	4	95.2	0.9	1	91.8	4.1	10	104.6	6.6	2.5	92.7	11.4	2000	89.9	1.7	500	89.2	2.7	4	82.7	12.2	1	91.9	2.1	4	106.1	2.4	1
182	Itaconic acid	Itaconic acid	fatty acids	HMDB0002092	40	10	ES-	6.14	399>245.9	Mandelic acid_D5	0.15	0.31	50	0.31-50	0.9999	13.6	7.6	10.6	6.6	16		4	98.1	3.7	1	108	5	4	84	9	1	79.3	9.7	4	97.3	1.2	1	100.7	6	4	98	3.9	1	102	8.9	4	113.2	5.4	1
183	Azelaic acid	Azelaic acid	fatty acids	HMDB0000784	40	10	ES-	7.83	459.2>288	Hydrocinnamic acid_D9	0.15	0.31	50	0.31-50	0.9997	12	2.8	2	2.4	7	5	4	82.9	0.3	1	74.4	1.3	10	78.7	4.3	2.5	69	8.4	100	77.5	3	25	74.8	1.6	4	75.3	3.6	1	78.7	6	4	79.6	2.4	1
184	Sebacic acid	Sebacic acid	fatty acids	HMDB0000792	40	10	ES-	8.39	473.1>302	Hydrocinnamic acid_D9	0.15	0.31	50	0.31-50	0.9999	5	3	2.4	2.5	10.1	3.1	4	92.5	1.7	1	114.6	0.4	4	117.6	1.5	1	127.4	4.5	20	123	3.4	5	128.1	1.7	4	123.8	4.8	1	127.2	4	4	116.3	1.3	1
185	Methylglutaric acid	Methylglutaric acid	fatty acids	HMDB0000752	40	10	ES-	6.74	415>261.9	Adipic acid_D8	0.15	0.31	50	0.31-50	0.9999	14.2	4.4	3.3	4.7	6.7	2.9	4	95.6	4.6	1	120	1.6	10	85.4	6.5	2.5	82.7	9.5	40	106.3	4.8	10	102.5	5.4	4	110.7	2.8	1	104.8	8.7	4	106	3.9	1
186	Methylsuccinic acid	Methylsuccinic acid	fatty acids	HMDB0001844	40	10	ES-	6.34	401>247.9	Mandelic acid_D5	0.15	0.31	50	0.31-50	0.9968	9.4	5.6	3.1	1.6	5.2	14.3	4	89.4	2.6	1	81.4	1.3	10	89.8	1.7	2.5	88.5	15	1000	84.9	1.6	250	88	4.3	10	92.7	3.3	2.5	88	6.7	4	108.5	0.7	1
187	Suberic acid	Suberic acid	fatty acids	HMDB0000893	40	10	ES-	7.27	443.1>151.8	Adipic acid_D8	0.15	0.31	50	0.31-50	0.9985	16.4	7.1	3.2	4.2	13.4	6.6	80	104.9	3.5	20	82.7	13.1	200	93.5	7	50	105.7	8.6	2000	104.7	1.6	500	88.8	7	4	96.2	2.3	1	86.2	2.5	4	115.3	2.9	1
188	C22 3 cis-13, 16, 19	13,16,19-docosatrienoic acid	fatty acids	HMDB0002823	50	10	ES-	14.3	468.3>468.1	Tridecanoic acid_D2	0.15	0.31	50	0.31-50	0.9986	10.9						4	91.5	5.5	1	95.2	11.7	4	118.1	2.9	1	103.8	7.5	4	89.6	8.6	1	86.9	5	4	101.9	1.8	1	114.5	6.6	4	90.7	10.4	1
189	C22 2 cis-13, 16	13,16-docosadienoic acid	fatty acids	HMDB0061714	40	10	ES-	14.8	470.3>470.2	Tridecanoic acid_D2	0.15	0.31	50	0.31-50	0.9943	19.3						4	122.7	8.3	1	128.5	8.2	4	126.1	4.7	1	128.4	5.7	4	122.3	10.6	1	127.3	9.3	4	123.1	4.8	1	129.3	4.2	4	119.3	3.7	1
190	C19 2 cis-10, 13	10,13 Nonadecadienoic Acid	fatty acids	NA	40	10	ES-	13.87	428.3>428.1	Tridecanoic acid_D2	0.15	0.31	50	0.31-50	0.9939	11.9	8.5		14.1	6.1	#	4	99.6	6	1	99	5.5	4	91.5	8.4	1	81.5	8.3	4	83.8	7.4	1	93.8	5.8	50	84	4.1	12.5	84.1	6.2	4	109.6	1.3	1
191	C17 1 trans-10	10-Trans-Heptadecenoic acid	fatty acids	NA	40	10	ES-	13.78	402.2>402.1	Tridecanoic acid_D2	0.15	0.31	50	0.31-50	0.9924	4.4						4	100.2	7.6	1	117.6	7.6	4	94.2	6.1	1	111.6	7.1	4	90.3	5.8	1	87.6	12.6	4	99.2	4.1	1	82.1	6.8	4	99.1	11.4	1
192	C15 1 cis-10	10-Pentadecenoic acid	fatty acids	NA	50	10	ES-	13.02	374.2>374.1	Tridecanoic acid_D2	0.15	0.31	50	0.31-50	0.9998	12						4	81.9	6.9	1	82.3	7.1	4	111.9	7.2	1	105.2	8.8	4	83.7	8.1	1	92.5	9.1	4	93.8	7.8	1	79.4	2.4	4	124.1	15	1
193	C17 1 cis-10	10Z-Heptadecenoic acid	fatty acids	HMDB0060038	40	10	ES-	13.66	402.2>402.1	Tridecanoic acid_D2	0.15	0.31	50	0.31-50	0.9988	10	17		16.3	14	14.4	10	103.9	4.4	2.5	118.7	6.6	4	107.1	9	1	114.1	9.4	4	98.4	10.7	1	88.8	6.9	200	81.1	10.4	50	92.6	8.4	20	98	9	5
194	C20 1 cis-11	11-cis-Eicosenoic acid	fatty acids	HMDB0002231	40	10	ES-	14.74	444.3>444.2	Tridecanoic acid_D2	0.15	0.31	50	0.31-50	0.9972	2.8						4	75.6	2.2	1	73.3	6.2	4	72.1	0.8	1	74.2	8.7	4	76	2.2	1	76.6	2.8	4	78	2.8	1	80.1	1.6	4	76.4	2.6	1
195	C12 1 cis-11	11-Dodecenoic acid	fatty acids	HMDB0032248	40	10	ES-	11.72	332.15>136.8	Tridecanoic acid_D2	0.15	0.31	50	0.31-50	0.9937	1.2						4	87.6	3.6	1	86.1	4.4	4	111.1	6.2	1	115.1	13.6	4	95.5	1.3	1	90.1	2.1	4	114.2	2.6	1	117.6	2.3	4	110.5	2.1	1
196	C21 1 cis-12	12-Heneicosenoic acid	fatty acids	NA	40	10	ES-	15.05	458.3>458.2	Tridecanoic acid_D2	0.15	0.31	50	0.31-50	0.7259	5.1						4	105.2	1.6	1	107.8	4.2	4	101.7	4.4	1	90.9	8	4	86.6	4.9	1	85	5.3	4	103.6	3.6	1	95.6	3	4	84.8	6.3	1
197	C18 0 12-OH	12-hydroxystearic acid	fatty acids	NA	40	10	ES-	12.4	434.27>136.8	Undecanoic acid_D3	0.15	0.31	50	0.31-50	0.9955	12.4	5.2	4.5	#	19.6		4	98.8	4.2	1	96.8	7.4	4	109.8	11.5	1	113.4	9.3	4	97.4	5.6	1	112.3	4.6	4	106.2	3.3	1	114	1.9	4	111.6	0.7	1
198	C13 1 cis-12	12-Tridecenoic acid	fatty acids	NA	40	26	ES-	12.18	346.2>136.8	Undecanoic acid_D3	0.15	0.31	50	0.31-50	0.9998	5.1	2.3	3.1	4.2	5.3	1.8	4	107.4	0.4	1	94.6	4.8	4	93.8	7.5	1	88.5	8.1	4	100.2	4	1	93.5	1.4	4	88.7	4.2	1	90.9	6.1	4	111.5	2.3	1
199	C20 1 cis-5	5-Eicosenoic acid	fatty acids	NA	40	10	ES-	14.91	444.3>444.2	Tridecanoic acid_D2	0.15	0.31	50	0.31-50	0.9959	1.3						4	76.6	2.8	1	78.8	5	4	78.3	1.6	1	72.9	1.9	4	79.7	7.3	1	77.6	3.3	4	78.7	1.7	1	69	7.2	4	71.5	12.2	1
200	C19 1 trans-7	7-TRANS-Nonadecenoic acid	fatty acids	NA	40	10	ES-	14.6	430.3>430.1	Tridecanoic acid_D2	0.15	0.31	50	0.31-50	0.997	8						4	83.6	12.7	1	82.5	12	4	90.2	8.6	1	91.8	6.1	4	83.2	6.3	1	93.5	14.9	4	83.3	13.4	1	93.2	5.4	4	91	5.7	1
201	C19 1 cis-7	7-Nonadecenoic acid	fatty acids	NA	40	10	ES-	14.49	430.3>430.1	Tridecanoic acid_D2	0.15	0.31	50	0.31-50	0.9917	9.4						4	104.5	17.3	1	89.6	12.8	4	84.8	8.8	1	89.5	1.8	4	114.1	10.1	1	84.8	5.7	4	116.6	1.5	1	93.5	11.1	4	111.7	3.9	1
202	C20 3 cis-8, 11, 14	8,11,14-Eicosatrienoic acid	fatty acids	HMDB0002925	50	10	ES-	13.65	440.3>440.1	Tridecanoic acid_D2	0.15	0.31	50	0.31-50	0.9917	14.1	7		5.9	8.4	14.2	4	94.8	7.1	1	98.7	13.7	4	92.2	8.6	1	84.3	7.9	4	109.5	10.5	1	104.9	8.6	2000	81.7	6.5	500	83.4	8.1	4	100.9	4.7	1
203	C22 4 cis-7, 10, 13, 16	Adrenic acid	fatty acids	HMDB0002226	50	10	ES-	13.9	466.3>466.1	Tridecanoic acid_D2	0.15	0.31	50	0.31-50	0.995	14	12.8	#	14.4	14.2	12.2	40	84	6.5	10	85.4	8.2	4	95.4	8.2	1	91.6	7.7	8	95.2	3.1	2	91.4	16.6	2000	89.1	11.7	500	89.2	5.9	20	114.1	6.2	5
204	C18 3 cis-9, 12, 15	Alpha-Linolenic acid	fatty acids	NA	40	10	ES-	12.99	412.2>412.1	Tridecanoic acid_D2	0.15	0.31	50	0.31-50	1	4.9	4.8	17.6	7.1	4.6	8.5	80	85.2	2.4	20	99.6	1	4	92.1	8.7	1	109.5	7.9	100	84.2	7.1	25	86.3	5.7	2000	85.6	2.5	500	83.2	5.7	4	104.3	5.4	1
205	C20 4 cis-5, 8, 11, 14	Arachidonic acid	fatty acids	HMDB0001043	40	10	ES-	13.38	438.2>438.1	Tridecanoic acid_D2	0.15	0.31	50	0.31-50	0.9968	5.8	11.6	4.6	8.1	5.3	5.6	40	81.4	3.7	10	93.7	4.7	4	87.5	8	1	87.1	7.9	40	88.2	7.1	10	87.4	4.8	60000	96.1	5	15000	81	6	400	112.8	3.3	100
206	C18 2 cis-9 trans-11	Bovinic acid	fatty acids	HMDB0003797	40	10	ES-	13.53	414.3>414.1	Tridecanoic acid_D2	0.15	0.31	50	0.31-50	0.9961	3.8				13.2		4	100.3	2.6	1	82.3	2.4	4	107.3	7.5	1	114.9	8.9	4	108.2	2.8	1	103.5	4.9	4	90.2	4.9	1	92.9	3.4	4	106.4	3.4	1
207	C22 6 cis-4, 7, 10, 13, 16, 19	Docosahexaenoic acid DHA	fatty acids	HMDB0002183	40	10	ES-	13.28	462.2>462.1	Tridecanoic acid_D2	0.15	0.31	50	0.31-50	0.9877	3.8	9.9	#	9.1	6.5	7	80	81.4	5.5	20	102.5	10.7	4	100.3	9.2	1	90.3	9.3	20	103.8	7.1	5	101.7	1.8	40000	91.9	6.5	10000	82.5	6.4	100	111.8	2.1	25
208	C22 5 cis-7, 10, 13, 16, 19	Docosapentaenoic acid DPA	fatty acids	HMDB0006528	40	10	ES-	13.48	464.3>464.1	Tridecanoic acid_D2	0.15	0.31	50	0.31-50	0.9918	13.4	13.4		11.6	11.6	8.7	20	92.3	2.7	5	90.6	8	4	97	7.7	1	82.9	8.3	20	113.4	7.3	5	109.4	10.7	500	85.4	5.2	125	80.6	5.7	200	115.1	6	50
209	C22 5 cis-4, 7, 10, 13, 16	Docosapentaenoic acid 22n-6	fatty acids	HMDB0001976	40	10	ES-	13.7	464.3>464.1	Tridecanoic acid_D2	0.15	0.31	50	0.31-50	0.9943	4	7.7		10.6	10.2	#	10	94.6	10.1	2.5	81.7	7.5	4	96.9	10.4	1	92.6	10.6	4	99.8	11.2	1	101.1	9.3	1000	94.1	6.7	250	95	3.3	4	118.2	0.2	1
210	C12 0	Dodecanoic acid	fatty acids	HMDB0000638	30	25	ES-	12.37	334.2>136.8	Undecanoic acid_D3	0.15	0.31	50	0.31-50	0.9991	13.4	4.3		4.9	9.7	6.4	20	82.8	2	5	72.8	7.9	4	81.3	7.9	1	79.1	8.2	20	75.4	6.5	5	71	2.5	4	73.5	1.8	1	70.6	2	20	78.9	1.2	5
211	C20 2 cis-11, 14	Eicosadienoic acid	fatty acids	HMDB0005060	40	10	ES-	14.16	442.3>442.1	Tridecanoic acid_D2	0.15	0.31	50	0.31-50	0.9942	5.6				7.5	7.9	4	106.5	2.3	1	102.7	1.2	4	109.7	8.2	1	103.2	5.2	4	115.3	0.2	1	99.9	4.9	4	116.8	4.3	1	120.8	1.9	4	107.1	3.1	1
212	C20 5 cis-5, 8, 11, 14, 17	Eicosapentaenoic acid EPA	fatty acids	HMDB0001999	40	10	ES-	12.97	436.2>436.1	Tridecanoic acid_D2	0.15	0.31	50	0.31-50	0.9999	7.2	16.8		5.1	5.6	7.3	4	100.1	2.2	1	107	2.8	4	99.5	9.5	1	96.7	8.9	4	94.3	7.3	1	90	5	2000	98	7.7	500	105.3	5.4	40	108.9	4.8	10
213	C18 3 cis-6, 9, 12	Gamma-Linolenic acid	fatty acids	HMDB0003073	40	10	ES-	13.1	412.2>412.1	Tridecanoic acid_D2	0.15	0.31	50	0.31-50	0.993	10.3	9.3		9	4.1	3.2	10	89.9	6.7	2.5	94.4	10	4	92.7	7.8	1	105	7.9	4	95.3	1.7	1	91.8	7.3	10000	83.1	5.8	2500	90.3	7.9	4	96.3	7.4	1
214	C21 2 cis-12, 15	Heneicosadienoic acid	fatty acids	NA	40	10	ES-	14.48	456.3>456.1	Tridecanoic acid_D2	0.15	0.31	50	0.31-50	0.994	16.2						4	91	14	1	91.3	2.9	4	81.9	10.6	1	79.9	6.5	4	93.2	12.4	1	90.7	4.8	4	104.3	0.9	1	87.1	3.3	4	112.7	8.7	1
215	C17: 0	Heptadecanoic acid	fatty acids	HMDB0002259	40	10	ES-	14.35	404.3>404.1	Tridecanoic acid_D2	0.15	0.31	50	0.31-50	0.9954	13.8	14		16.8			4	127.5	8.3	1	124.8	8.4	4	123.1	8.7	1	123.7	8.5	8	128	2.3	2	126.3	4.2	500	120.6	9.1	125	127.7	11.6	4	116.6	10.6	1
216	C18: 2 trans-9, 12	Linoelaidic acid	fatty acids	HMDB0006270	40	10	ES-	13.66	414.3>414.1	Tridecanoic acid_D2	0.15	0.31	50	0.31-50	0.9973	13.5	8.6		9.5	17.8	7.9	10	93.6	7.7	2.5	115	15.3	4	90.9	7.6	1	87.8	8.2	40	91.6	2.4	10	97.4	1.4	1000	87.5	5.8	250	82.8	5.4	4	96.6	9.8	1
217	C18: 2 cis-9, 12	Linoleic acid	fatty acids	HMDB0000673	40	10	ES-	13.47	414.3>414.1	Tridecanoic acid_D2	1.5	3.1	500	3.1-500	0.9961	6.6	7.9		12.8	6	11.9	400	91	13.1	100	85.4	7.3	4	84.4	7.7	1	90.4	11.3	2000	84.9	8.6	500	90.8	6.6	40000	81.7	1.7	10000	84	3.4	40	118.6	2.1	10
218	C14: 1 trans-9	Myristelaidic acid	fatty acids	NA	50	27	ES-	12.64	360.2>136.8	Tridecanoic acid_D2	0.15	0.31	50	0.31-50	0.9993	3.2	5.1	8.6	6.6	5.9	4.3	4	96.5	0.8	1	116.9	2.7	4	93	1.1	1	112.6	1.1	4	77.6	5.5	1	87.7	8.3	4	85.1	5.1	1	111.9	5.3	4	125.3	2.3	1
219	C14: 0	Myristic acid	fatty acids	HMDB0000806	50	10	ES-	13.16	362.2>362.1	Tridecanoic acid_D2	0.15	0.31	50	0.31-50	0.9999	11.3	11	#	10.1	7.6	9.9	160	85.6	4.3	40	96.4	11.2	10	105.8	7.7	2.5	96.7	6.7	100	94.2	7.2	25	99.4	5.3	100	87.7	8.4	25	89.5	9.3	400	115.9	3.6	100
220	C14: 1 cis-9	Myristoleic acid	fatty acids	HMDB0002000	50	27	ES-	12.54	360.2>136.8	Tridecanoic acid_D2	0.15	0.31	50	0.31-50	0.9998	12.3	7.9		8.8	6.3	2.5	4	92.2	3.3	1	106.1	4.3	4	105	1.5	1	106.5	1.1	4	79.9	9.1	1	82.5	10	10	92.8	6.9	2.5	94.6	3.6	40	125.3	2	10
221	C19: 1 cis-10	Nonadeca-10Z-enoic acid	fatty acids	HMDB0013622	40	10	ES-	14.42	430.3>430.1	Tridecanoic acid_D2	0.15	0.31	50	0.31-50	0.9935	11.6	17.6		13.7	11.5	10.9	10	91.1	2.5	2.5	106.2	9.3	4	94.8	7	1	119.7	7.4	4	88.8	7.4	1	98.5	17	500	85.6	4.3	125	75.1	9.5	4	102.6	6.9	1
222	C19: 0	Nonadecanoic acid	fatty acids	HMDB0000772	40	10	ES-	15.06	432.1>432	Tridecanoic acid_D2	0.15	0.31	50	0.31-50	0.9859	15.6						4	91.4	5.5	1	90.5	11.4	4	110.3	10.2	1	102.5	6.5	4	87.7	5.2	1	91.4	6.9	4	98.1	13.6	1	90.5	8.7	4	110.3	13	1
223	C18: 1 cis-9	Oleic acid	fatty acids	HMDB0000207	40	10	ES-	14.04	416.1>416.1	Tridecanoic acid_D2	1.5	3.1	500	3.1-500	0.9951	9.4	12.2	17.7	12.3	5.4	7.7	400	86.3	8.5	100	85.9	7.8	4	90.8	11.2	1	84.6	8.7	2000	80.4	8.4	500	82	3.5	60000	91.8	0.8	15000	94.5	1.7	400	96.1	6.5	100
224	C16: 1 trans-9	Palmitelaidic acid	fatty acids	HMDB0012328	40	10	ES-	13.46	388.2>388.1	Tridecanoic acid_D2	0.15	0.31	50	0.31-50	0.9997	8.6	6.4		8	6	12.9	4	106.4	3.1	1	119.4	9.7	4	85.5	7.3	1	116.7	7.4	100	95.4	12.3	25	90.7	9.2	4	89.4	8.7	1	91.2	9	4	108.6	6.1	1
225	C16: 0	Palmitic acid	fatty acids	HMDB0000220	40	10	ES-	13.97	390.3>390.1	Tridecanoic acid_D2	1.5	62.5	500	62.5-500	0.9956	11.7	18.9		15.6	6.1	#
226	C16: 1 cis-9	Palmitoleic acid	fatty acids	HMDB0003229	50	10	ES-	13.3	388.2>388.1	Tridecanoic acid_D2	0.15	0.31	50	0.31-50	0.9998	4.9	10.5	#	11	6.2	12.8	200	84.3	2.8	50	90.9	11.2	4	93.6	7.1	1	116.3	7.2	100	105.3	5.4	25	106	2.5	5000	85.9	7.3	1250	89.5	7.7	100	108.6	4.7	25
227	C15: 0	Pentadecanoic acid	fatty acids	HMDB0000826	40	10	ES-	13.61	376.21>376.1	Tridecanoic acid_D2	0.15	0.31	50	0.31-50	0.9993	13.7	14.1		11.8	12.2	#	10	96.9	9.2	2.5	88.1	16.1	4	96.7	6.8	1	88.3	7.9	40	111.1	11.4	10	105.3	7.9	100	99	6	25	98.9	6.3	4	102.7	5.9	1
228	C18: 1 cis-6	Petroselinic acid	fatty acids	HMDB0002080	40	10	ES-	14.28	416.1>416.1	Tridecanoic acid_D2	0.15	0.31	50	0.31-50	0.9962	7.4		#	12.3	12.1		4	81.6	10.8	1	111.3	15.2	4	96.7	9.9	1	85.5	11.6	4000	86.9	4.7	1000	94.1	9	4	82.9	11.5	1	84.6	5.9	4	97	3.6	1
229	C18: 1 trans-9 12-OH	Ricinelaidic acid	fatty acids	NA	40	32	ES-	12.1	432.1>136.8	Tridecanoic acid_D2	0.15	0.31	50	0.31-50	0.9964	3.1						4	112.6	8.3	1	98.5	13.5	4	106.4	13	1	94.9	6.3	4	90.3	13.5	1	82.1	14	4	123.7	5.6	1	112.1	9	4	104.6	6.8	1
230	C18: 1 cis-9 12-OH	Ricinoleic acid	fatty acids	HMDB0034297	40	32	ES-	12.02	432.1>136.8	Undecanoic acid_D3	0.15	0.31	50	0.31-50	0.9953	13	5.6	4.2	8.8	15	11.9	4	102.4	7.4	1	110.3	7.3	4	86.5	2.8	1	111.6	3.9	40	82.6	3.7	10	87.8	0.6	4	113.8	3.4	1	108.2	6.8	4	115.5	5.3	1
231	C18: 0	Stearic acid	fatty acids	HMDB0000827	40	32	ES-	14.7	418.3>418.2	Tridecanoic acid_D2	1.5	62.5	500	62.5-500	0.9917	9.4	16.4		13.3	3.1	4.7
232	C13: 0	Tridecanoic acid	fatty acids	HMDB0000910	40	26	ES-	12.75	348.2>136.8	Tridecanoic acid_D2	0.15	0.31	50	0.31-50	0.9998	3.9	4.5		2.7	12.6	6.6	4	96.7	1.8	1	95.3	4.1	4	86.9	14.1	1	114.8	4.5	4	81.4	9.5	1	93	12.1	4	85.9	5.3	1	86.6	4.4	4	115	2.1	1
233	C11: 0	Undecanoic acid	fatty acids	HMDB0000947	50	25	ES-	11.9	320.1>136.8	Undecanoic acid_D3	0.15	0.31	50	0.31-50	1	3.3	4.5		3.9	15.3	10.2	4	103.7	2.4	1	109	5.8	4	93.9	8.3	1	102.2	5.4	4	95	3.9	1	106.4	3.6	4	101.3	2.8	1	116.4	4.2	4	103.8	4.5	1
234	C11: 1 cis-10	Undecylenic acid	fatty acids	HMDB0033724	50	25	ES-	11.25	318.13>136.8	Decanoic acid_D2	0.15	0.31	50	0.31-50	0.9993	8.1	3.6	3.7	2.3			40	79.4	3.7	10	118.8	3.3	4	83.2	8.7	1	87.6	7.3	4	74.9	9.5	1	79.4	10.1	4	101	5.4	1	108.6	3.7	4	95.4	2.9	1
235	C18: 1 trans-11	Vaccenic acid	fatty acids	NA	40	10	ES-	14.18	416.1>416.1	Tridecanoic acid_D2	0.15	0.31	50	0.31-50	0.9987	13						4	107.2	3.9	1	103.2	8	4	95.8	5.2	1	101.4	10.6	4	107	3.8	1	103.6	7.2	4	92.3	3.5	1	107.3	10.7	4	105.7	1.3	1
236	2-Furoic acid	2-Furoic acid	Furans	HMDB0000617	40	20	ES-	5.02	245.9>149.8	4_Hydroxyphenylacetic acid_D6	0.15	0.31	50	0.31-50	0.9977	14.1	9.3	19.8	6.8	7.2		4	84.8	2.8	1	100.4	2.9	4	105.8	8.2	1	108.9	5.9	4	107.8	3.6	1	92.5	9.7	4	100.1	7.6	1	103.8	9	4	93.8	8.8	1
237	Anserine	Anserine	Hybrid peptides	HMDB0000194	40	26	ES+	0.64	376>124	L_Histidine_15N3	0.31	1.56	50	1.56-50	0.9972	2.8	5.8	3.9	8.7	17.4	11.8	4	120.3	2.5	1	127.1	2.9	10	124.1	7.9	2.5	122	11.6	20	120.9	3.9	5	119.2	5.4	20	122.7	2	5	122.8	2.3	20	131.2	4.1	5
238	Carnosine	Carnosine	Hybrid peptides	HMDB0000033	40	12	ES+	0.88	362.1>314.9	L_Histidine_15N3	0.31	1.56	50	1.56-50	0.9996	4.4	13.5	7.2	13.8	7.9	#	4	87.7	6.8	1	107.8	5.1	10	108.5	3.7	2.5	97.9	12.9	20	100.4	4.8	5	84.6	6.9	20	86.5	4.3	5	85.7	1.4	20	92.5	6.9	5
239	1H-Indole-3-acetamide	1H-Indole-3-acetamide	Indoles	HMDB0029739	30	18	ES+	3.48	174.9>129.8	L_Tyrosine_D4	0.15	0.31	50	0.31-50	0.9974	4.7						4	99.2	5.8	1	81.7	3.7	4	106.3	7.6	1	119.8	3.3	4	98.1	9	1	86	1.2	4	93.3	3.2	1	96.2	4.6	4	115.1	12.1	1
240	3-Indolepropionic acid	3-Indolepropionic acid	Indoles	HMDB0002302	30	14	ES+	7.33	325.1>129.8	Hydrocinnamic acid_D9	0.15	0.31	50	0.31-50	0.9993	2.1	2.8	2.1	2.1	12.9		4	90.2	1.1	1	103.3	1.3	4	110.7	8.7	1	99	9.3	40	91.2	3.7	10	95.3	1.5	4	100.3	5.9	1	116	5.2	4	105	1.7	1
241	Indole-3-carboxylic acid	Indole-3-carboxylic acid	Indoles	HMDB0003320	60	18	ES+	6.68	297.1>159.8	Benzoic acid_D5	0.15	0.31	50	0.31-50	0.9987	7.9	11.9	7.7	8.7			4	109.8	15.2	1	99.6	3.9	4	97.1	7.2	1	104.5	7.2	4	109.6	3.6	1	117.8	9.8	4	115.1	3.3	1	103.7	9.5	4	106.8	3.8	1
242	Indole-3-methyl acetate	Indole-3-methyl acetate	Indoles	HMDB0029738	30	10	ES+	6.53	190>129.8	Benzoic acid_D5	0.15	0.31	50	0.31-50	0.9987	15.2	6.2	4.1	6.3			4	86.5	2.5	1	82.7	5.9	4	89.9	2.4	1	112.3	3.4	4	98.4	4.3	1	100.6	10.6	4	97.9	4.3	1	107.8	10.6	4	102.9	2.4	1
243	Indoleacetic acid	Indoleacetic acid	Indoles	HMDB0000197	60	15	ES+	6.78	311>129.8	Benzoic acid_D5	0.15	0.31	50	0.31-50	0.9999	3.7	3.4	3.5	4	9.2	2.9	10	106	2.5	2.5	102.8	4.3	20	93.8	4	5	81.8	9.5	40	96.2	1.3	10	89.3	2.6	4	102.7	4.5	1	102.9	11.6	4	109.3	2.2	1
244	Indoleacrylic acid	Indoleacrylic acid	Indoles	HMDB0000734	50	16	ES+	7.56	323>184.8	Hydrocinnamic acid_D9	0.15	0.31	50	0.31-50	0.997	7.3	7.8	7.3	11.7			4	100.2	10.2	1	105.1	10.1	4	106.3	4.2	1	111	4.4	4	111.7	3.7	1	118.5	10.1	4	114.9	8.9	1	113.8	5.7	4	107	2	1
245	Melatonin	Melatonin	Indoles	HMDB0001389	30	26	ES-	4.56	230.9>143.8	Leucine_D3	0.15	0.31	50	0.31-50	0.998	19.8						4	116.4	7.4	1	122.8	12.2	4	124.7	15.2	1	122.9	11.4	4	117.6	1.6	1	128.6	8	4	126.1	12.8	1	126.2	9.6	4	121.3	8	1
246	N-Acetylserotonin	N-Acetylserotonin	Indoles	HMDB0001238	50	18	ES+	2.63	219>159.9	L_Tyrosine_D4	0.15	0.31	50	0.31-50	0.9991	11.2	3.1	11.7	5.9			4	102	6.9	1	88.5	11	4	108.1	11.1	1	116.9	5.8	4	97	2.4	1	74.6	3.3	4	85.3	2.4	1	81.3	1.1	4	104.5	5.9	1
247	3,4-Dehydro-DL-proline	3,4-Dehydro-DL-proline	NA	NA	10	10	ES+	2.27	249>67.8	L_Tyrosine_D4	0.15	0.31	50	0.31-50	0.9999	9.9						4	108.9	2.2	1	110.8	11.7	4	89.2	3.8	1	99.3	7.8	4	81.5	4.1	1	82	4	4	112.5	1.6	1	111.7	2.3	4	119.3	1.9	1
248	Adenosine monophosphate	Adenosine monophosphate	Nucleosides	HMDB0000045	30	18	ES+	2.34	483>135.9	L_Tyrosine_D4	1.5	3.1	500	3.1-500	0.9973	12.3	8.1	14.4	1.7	2.7	8.5	160	102.7	0.5	40	107.7	2	4	95.9	7.9	1	86.2	6	20	89.5	2.9	5	90.2	1.9	40000	85.5	1.5	10000	86.2	5.3	1000	87.7	1.4	250
249	Guanosine monophosphate	Guanosine monophosphate	Nucleosides	HMDB0001397	60	11	ES+	2.2	499>151.8	L_Tyrosine_D4	0.15	0.31	50	0.31-50	0.9964	6.4				2.4	3.2	4	116	6.7	1	121.5	16.4	4	115.4	11.4	1	122.4	12.6	4	117.1	4.3	1	123.5	9.8	50	129.6	6.9	12.5	123.6	2.6	1000	123.7	9.1	250
250	2-Hydroxybutyric acid	2-Hydroxybutyric acid	Organic acids	HMDB0000008	40	20	ES-	4.3	237.8>151.8	Propanoic acid_D3	0.15	0.31	50	0.31-50	0.9998	5.6	3.4	13.3	7	12.1	#	200	74.3	8.8	50	86.6	13.6	10	96.2	2.3	2.5	89.5	3.8	100	93.7	4.6	25	87.4	4.1	200	88.6	3.1	50	88.9	2.8	4	105.9	5	1
251	3-Hydroxybutyric acid	3-Hydroxybutyric acid	Organic acids	HMDB0000357	34	17	ES-	3.55	238>193.8	3_Hydroxybutyric acid_D4	0.15	0.31	50	0.31-50	0.9989	7.8	2.9	2.4	2	1.8	10.5	400	92.8	7.6	100	106	11.3	100	104.8	3.5	25	98.1	13.6	2000	93	8.4	500	79.6	9.1	1000	87	3.5	250	92.5	3.6	10	104.8	6.4	2.5
252	3-Methyl-2-oxovaleric acid	3-Methyl-2-oxovaleric acid	Organic acids	HMDB0000491	30	10	ES+	9.94	401.1>247.9	Ketoleucine_D3	0.15	0.31	50	0.31-50	0.9984	13.6	8	7.2	9.8	5.7	#	80	81.1	7.1	20	85.3	10.9	10	97.6	7.9	2.5	86.9	10.5	100	96	2.2	25	91.6	6.1	10	87.1	8.1	2.5	84.4	16.1	100	88.7	3.9	25
253	Acetoacetic acid	Acetoacetic acid	Organic acids	HMDB0000060	50	18	ES-	7.95	371>217.9	Caproic acid_D3	0.15	0.31	50	0.31-50	0.9978	4.4	4.8	3.2		5.4	12.5	80	117.8	11.2	20	132.3	11.6	400	127.1	3.5	100	132.6	15.8	4	120.7	5.8	1	123.3	7.1	2000	126.4	5.5	500	129.9	3.1	4	125.4	8.1	1
254	alpha-Hydroxyisobutyric acid	alpha-Hydroxyisobutyric acid	Organic acids	HMDB0000729	40	20	ES-	3.88	237.8>151.8	Propanoic acid_D3	0.15	0.31	50	0.31-50	0.9997	13	4	18.6	9.1	8.8		40	87.3	5.9	10	103.9	8.2	40	105.9	3.8	10	89.5	7.8	20	96.6	6.9	5	89.1	5.1	20	111.4	3	5	86.5	5.4	4	99.8	5.3	1
255	Alpha-ketoisovaleric acid	Alpha-ketoisovaleric acid	Organic acids	HMDB0000019	60	10	ES+	9.44	387.1>233.9	Ketoleucine_D3	0.15	0.31	50	0.31-50	0.9997	9.8	10.6	15.4	13.6	4.9	4.7	40	109.5	10.7	10	82.1	13.3	4	91.1	9.6	1	104	4.4	20	85.2	3.5	5	91.4	7.2	4	85.4	7.1	1	85.6	16.8	20	77.8	9.6	5
256	cis-Aconitic acid	cis-Aconitic acid	Organic acids	HMDB0000072	30	18	ES-	6.24	443>245.9	Mandelic acid_D5	0.15	0.31	50	0.31-50	0.997	5	5.1	3.3	9.4	5.8	6.2	200	114.2	11.9	50	111.1	10.2	2000	96.7	2.9	500	88.2	8	100	92.2	3.7	25	91.2	4.3	4	104.4	3.7	1	92.1	1	1000	91.3	4.8	250
257	Citramalic acid	Citramalic acid	Organic acids	HMDB0000426	40	18	ES-	5.95	417>221.9	Succinic acid_D4	0.15	0.31	50	0.31-50	0.9996	11.2	4.6	3.2	3.4	5.7	3.4	4	94.9	2.1	1	118.8	2.4	40	88.7	1.7	10	98.2	8.7	20	84.9	4.4	5	80.9	4.9	4	108.4	9.4	1	112.9	3.3	4	108.5	4	1
258	Citric acid	Citric acid	Organic acids	HMDB0000094	50	32	ES-	7.59	596.1>221.9	Citric acid_D4	0.15	0.31	50	0.31-50	0.9999	6	3	2.4	6.8	4.2	3.2	80	87.7	3.2	20	89.4	1	2000	92.4	1.3	500	88.8	8.9	200	88.2	5.3	50	81.6	9	4	105.9	3.6	1	107.3	9.3	1000	103.4	0.7	250
259	D/L-2-Hydroxyglutaric acid	D/L-2-Hydroxyglutaric acid	Organic acids	HMDB0000606/HMDB0000694	40	10	ES+	5.95	419.11>400.9	Mandelic acid_D5	0.15	0.31	50	0.31-50	0.9995	13.6	15.7	3	2.9	8.8	6.5	4	84.2	4.2	1	103	3.1	100	85.2	3	25	91	11.5	200	80.8	3	50	79.8	1.8	100	95.4	7	25	107.4	2.4	20	106.3	3.7	5
260	Fumaric acid	Fumaric acid	Organic acids	HMDB0000134	40	18	ES+	6.57	387>233.8	Benzoic acid_D5	0.15	0.31	50	0.31-50	0.9989	14.5	8.2	3.8	3.8	1.2	7.8	4	87.4	5	1	118.8	3.4	10	102.2	3.4	2.5	97.8	5.7	20	85.7	1.2	5	80.9	2.3	10	83.7	3.9	2.5	84.7	6.7	200	116.2	0.8	50
261	Galactonic acid	Galactonic acid	Organic acids	HMDB0000565	50	18	ES-	1.78	330>209.8	L_Valine_D8	0.15	0.31	50	0.31-50	0.9999	7.5	14	4.8	6.9	8.3		4	89.6	4.8	1	101.9	1.3	4	95.5	3.7	1	97.7	16.2	4	129	4.2	1	134.5	6.1	50	109.8	6.1	12.5	104.5	8.6	40	105.9	8.4	10
262	Glutaconic acid	Glutaconic acid	Organic acids	HMDB0000620	40	10	ES-	3.77	264>219.9	D_Fructose_6C13	0.15	0.31	50	0.31-50	0.9995	14.7	15.4	14.4	9	15.7	14.6	40	87.1	7.3	10	103.8	9.2	200	110.7	5.9	50	97.5	7.1	1000	83	4.7	250	77.5	12.3	200	87.6	5.4	50	106.3	5.9	40	101.5	12.1	10
263	Glutaric acid	Glutaric acid	Organic acids	HMDB0000661	50	12	ES+	6.37	403.1>249.9	Benzoic acid_D5	0.15	0.31	50	0.31-50	0.9982	7.5	7.4	2.6	3.2	2.1	#	4	91.6	4.9	1	89.7	2.8	10	84.3	3	2.5	81.7	15.4	400	85.1	1.7	100	90.6	2	10	111.5	5.6	2.5	105.3	3.2	4	105.5	1.4	1
264	Glycolic acid	Glycolic acid	Organic acids	HMDB0000115	50	17	ES-	2.76	209.9>136.8	L_Valine_D8	0.15	0.31	50	0.31-50	0.9995	14.4	17	4.9	2.7	2.9		40	75.4	1.3	10	78.4	2.2	400	79.6	1.3	100	75.9	8.3	1000	75.8	3.6	250	70.6	1.5	10	79.2	8.4	2.5	71.2	4.4	4	76.7	11.7	1
265	Hydroxypropionic acid	Hydroxypropionic acid	Organic acids	HMDB0000700	40	10	ES+	2.91	226>153.8	L_Tyrosine_D4	0.15	0.31	50	0.31-50	0.9969	7.9	15.4	2.3	4.3	7.9		160	100.3	4.7	40	107.3	6.1	400	88.8	0.4	100	85.9	5.6	1000	91.7	2	250	90.8	2.1	50	98.2	10.3	12.5	110.3	4.2	10	87.6	5.9	2.5
266	Hydroxypyruvic acid	Hydroxypyruvic acid	Organic acids	HMDB0001352	50	20	ES-	7.86	373>342.9	Citric acid_D4	0.15	0.31	50	0.31-50	0.9989	13.4						4	84.1	9.4	1	76.5	8.4	4	80	4.7	1	70.7	9.5	4	76.9	5.7	1	78.9	8.1	4	78.3	2.8	1	77.4	2.7	4	80.3	0.9	1
267	Isocitric acid	Isocitric acid	Organic acids	HMDB0000193	50	25	ES-	7.28	596.1>233.9	Citric acid_D4	0.15	0.31	50	0.31-50	0.994	17.1	12.5	3.7	15	13.2	11.2	4	91.5	6.7	1	109.5	17.4	800	83.9	2.8	200	93.7	11.5	4	99.6	2.1	1	99	9.4	4	105.5	5.9	1	100.7	7.7	10	109.8	4.1	2.5
268	Ketoleucine	Ketoleucine	Organic acids	HMDB0000695	30	10	ES+	10.05	401.1>247.9	Ketoleucine_D3	0.15	0.31	50	0.31-50	1	3.8	7.8	6.3	8.9	4	15.9	200	99.7	3.8	50	113.2	11.6	10	101.1	8.7	2.5	98.8	10	100	81.4	0.3	25	91	6	50	91.5	7.1	12.5	99	12.6	40	73.4	7.6	10
269	L-Lactic acid	L-Lactic acid	Organic acids	HMDB0000190	30	14	ES+	3.4	226>164.8	L_Lactic acid_D3	1.5	3.1	500	3.1-500	0.9976	3.8	2	2.7	2	11.9	5.6	4000	92.4	5.5	1000	91.8	7.3	200	86.8	12.7	50	93	11.4	1000	97.2	10.8	250	85	2.7	20	82.6	3.3	5	86.9	14.8	200	112.7	4.8	50
270	L-Malic acid	L-Malic acid	Organic acids	HMDB0000156	40	20	ES-	5.73	405.1>153.8	DL_Malic acid_D3	0.15	0.31	50	0.31-50	0.9994	5.9	5.7	5.1	3.7	3.7	2.7	10	90.7	2.5	2.5	111.3	0.9	10	108	3.3	2.5	96.2	8.6	1000	115.9	2.1	250	116	0.4	1000	87.5	3.9	250	83.9	1.7	1000	102.5	0.7	250
271	Maleic acid	Maleic acid	Organic acids	HMDB0000176	40	20	ES-	6.66	385>233.9	Adipic acid_D8	0.15	0.31	50	0.31-50	0.9997	11	5.9	6.4	4.1	13.4	9.3	4	97.4	8.8	1	107.5	5.8	10	95.6	4	2.5	87.6	15.4	40	92.8	4.7	10	94	6.9	20	88.3	4.3	5	93.5	4.9	200	102.7	3.5	50
272	Malonic acid	Malonic acid	Organic acids	HMDB0000691	40	20	ES-	5.94	373>177.8	Butyric acid_D3	0.15	0.31	50	0.31-50	0.9996	13.4	5	4	3.9	15.5	8.7	4	104	4.6	1	88.4	2.7	4	108.8	3.4	1	103.8	7.9	40	99.5	4.5	10	89.5	5.7	4	102.7	9.2	1	90.6	7.1	4	113.3	7.3	1
273	Methylmalonic acid	Methylmalonic acid	Organic acids	HMDB0000202	50	14	ES+	6	389.1>235.8	DL_Malic acid_D3	0.15	0.31	50	0.31-50	0.9999	5.2	12	5.3	3.5	4.3	7.7	20	79.8	1.8	5	85.2	2.5	40	93.2	4	10	82.3	10.4	1000	92.2	4.4	250	90.9	1.3	10	91.3	7.9	2.5	90.9	3.8	400	106.5	3.4	100
274	Oxalic acid	Oxalic acid	Organic acids	HMDB0002329	30	18	ES-	6.44	359.1>149.8	Adipic acid_D8	0.15	0.31	50	0.31-50	0.9961	12.7	11.5	6.5	13	11.6	10	80	81.6	5.6	20	85.7	9.4	1000	73.8	6.3	250	76.8	8.6	40	74.3	8.7	10	73.7	18.3	100	80.2	6.1	25	71.6	12.4	10	76.8	2.3	2.5
275	Oxoadipic acid	Oxoadipic acid	Organic acids	HMDB0000225	30	25	ES-	9.77	564.1>384.9	Nonanoic acid_D3	0.15	0.31	50	0.31-50	0.9989	11.8	14.3	6.8		17.8		4	99.7	3.3	1	102.5	5.3	10	88.1	3	2.5	91.2	10.1	4	83.4	6.7	1	90.4	4.2	4	100.1	8.3	1	127	6.9	4	98.4	3.1	1
276	Oxoglutaric acid	Oxoglutaric acid	Organic acids	HMDB0000208	50	26	ES-	9.47	550.1>232.9	Nonanoic acid_D3	0.15	0.31	50	0.31-50	0.997	4.4	5	6.3	5	18.3	5.8	40	95.2	1.7	10	111.3	3.3	200	94.4	2.7	50	89.4	15.2	400	105.5	15.3	100	100.4	1.9	200	102.4	7.1	50	107.4	12	20	99	0.6	5
277	p-Cresol sulfate	p-Cresol sulfate	Organic acids	HMDB0011635	30	18	ES-	3.55	186.9>106.8	D_Fructose_6C13	0.15	0.31	50	0.31-50	0.9915	6.2						4	77.3	10.7	1	69	1.8	4	72.8	4.4	1	69.8	6.3	4	76.8	2.2	1	70.2	3.4	4	74.9	3.2	1	68.9	4.8	4	74	11.8	1
278	Pyruvic acid	Pyruvic acid	Organic acids	HMDB0000243	30	18	ES-	8.38	357.4>136.8	Citric acid_D4	1.5	3.1	500	3.1-500	0.9933	13.5	12.9	14.5	11.9	2.8	8.6	400	86.8	2.2	100	91.8	4.3	200	96.6	10	50	88.9	11.6	400	118.1	4	100	106.1	7.1	200	108.7	7	50	115.5	12.2	1000	105.4	9.6	250
279	Succinic acid	Succinic acid	Organic acids	HMDB0000254	50	20	ES-	6	387>233.9	Succinic acid_D4	0.15	0.31	50	0.31-50	0.9993	3.7	10.5	4.2	2.2	5.4	1.9	20	93.2	2	5	89.6	2.9	40	109.1	1.7	10	111.6	14.4	2000	87	5.9	500	95.7	2.4	20	102.3	6.6	5	95.5	4.5	400	110.2	2.8	100
280	Threonic acid	Threonic acid	Organic acids	HMDB0000943	50	20	ES+	2.1	272>117.8	L_Tyrosine_D4	0.15	0.31	50	0.31-50	0.9986	8.8	4.5	4.1	8.9	12.8		10	107	3.1	2.5	94.4	4.6	100	90.1	5.6	25	95.4	9.9	4	98.4	1.8	1	92.3	2.6	4	92.3	5.3	1	95.4	2.1	4	114.7	5.4	1
281	Fructose 1,6-bisphosphate	Fructose 1,6-bisphosphate	Organooxygen compounds	HMDB0001058	30	17	ES-	7.74	339>187.8	Citric acid_D4	0.15	0.31	50	0.31-50	0.9995	6.3	6.4	16.4				40	119.1	11	10	128	7.5	200	122	15.2	50	129.3	9.1	20	110.1	1.9	5	127.7	1.1	20	125.5	1.2	5	129	7.2	20	125.7	11.8	5
282	S-Adenosylhomocysteine	S-Adenosylhomocysteine	Organooxygen compounds	HMDB0000939	50	20	ES-	2.34	520.1>268.9	D_Fructose_6C13	0.15	0.31	50	0.31-50	0.9995	10.8		9		2.8	12.7	4	101.4	8.4	1	121.1	7.4	4	83.9	2.7	1	112.4	4.5	4	76.3	7	1	80.6	8	20	92.1	3.5	5	95.9	4.5	40	77.1	8.2	10
283	Glucose 6-phosphate	Glucose 6-phosphate	Organooxygen compounds	HMDB0001401	50	20	ES-	5.4	529>231.8	Butyric acid_D3	0.15	0.31	50	0.31-50	0.9995	17.2		14.2	8.9	9.4	9.1	4	114.5	2.6	1	115.7	8.5	4	76.3	9.1	1	85.6	9.4	20	85.3	7.6	5	88.5	13.1	50	86.5	9.1	12.5	73	5	400	88.3	9.6	100
284	Fructose 6-phosphate	Fructose 6-phosphate	Organooxygen compounds	HMDB0000124	50	20	ES-	5.59	529>231.8	Butyric acid_D3	0.15	0.31	50	0.31-50	0.9995	9.2		8.3		10.8	15.7	4	102.7	12.2	1	81.6	16.1	4	82.7	7.9	1	93.2	8	4	112.2	12.8	1	110.9	6.2	50	83.5	13.5	12.5	90.8	18.5	100	92.1	7.3	25
285	D-Ribose 5-phosphate	D-Ribose 5-phosphate	Organooxygen compounds	HMDB0001548	50	20	ES-	5.75	499>231.9	Butyric acid_D3	0.15	0.31	50	0.31-50	0.9995	16.4				12.1	15.3	4	104.7	5.8	1	84.1	11.4	4	102.1	17	1	110.8	7.4	4	84.6	8.2	1	86.8	4.9	4	86.7	15.2	1	80.5	14.5	400	91.8	6.7	100
286	Quinic acid	Quinic acid	Organooxygen compounds	HMDB0003072	40	28	ES-	2.9	325.9>136.8	L_Valine_D8	0.15	0.31	50	0.31-50	0.9995	9.6	9.9	3.7			15.2	4	97.5	1.2	1	121.8	6.2	4	81.2	1.6	1	93.7	8	4	98.1	4.3	1	95.3	4.1	4	105.9	11.7	1	125.5	8.5	4	114.4	9.7	1
287	Shikimic acid	Shikimic acid	Organooxygen compounds	HMDB0003070	40	25	ES-	2.75	307.9>136.8	L_Valine_D8	0.15	0.31	50	0.31-50	0.9992	5.9	13.8	7.4	19.3	16.5	3.9	4	95	3.9	1	105.1	9.5	10	88.3	5.4	2.5	82	8.9	100	91.1	5.1	25	80.9	5.1	10	112.6	12.5	2.5	97.6	15	40	108	8.3	10
288	Trehalose	Trehalose	Organooxygen compounds	HMDB0000975	40	18	ES-	10.84	341>136.8	Nonanoic acid_D3	0.15	0.31	50	0.31-50	0.9902	5.3	#	12.7				4	80.2	7.9	1	74.7	6.2	40	79.3	4	10	74.1	9.7	4	73.7	9.3	1	76.2	5.4	4	76.2	6.5	1	77.9	7	4	72.4	4.8	1
289	2-Hydroxycinnamic acid	2-Hydroxycinnamic acid	Phenylpropanoic acids	HMDB0002641	30	14	ES+	6.88	300>257.9	Benzoic acid_D5	0.15	0.31	50	0.31-50	0.9995	2.9		15.4				4	105.1	6.1	1	109.9	6.3	4	113.1	10.5	1	109.6	11.4	4	94.7	3.5	1	118.5	8.4	4	103.1	3.4	1	98.7	8.7	4	111.7	5.7	1
290	2-Phenylpropionate	2-Phenylpropionate	Phenylpropanoic acids	HMDB0011743	50	18	ES+	7.65	286>104.8	Hydrocinnamic acid_D9	0.15	0.31	50	0.31-50	1	3.5	2.3	2.1	1.8	7.9	1.1	4	96.1	1.7	1	101.6	1.1	4	94.8	8	1	80.6	7.5	1000	91.1	0.5	250	96.9	0.6	4	97.7	0.8	1	81	2	4	101.1	0.8	1
291	3,3-Hydroxyphenyl -3-hydroxypropanoic acid	3,3-Hydroxyphenyl-3-hydroxypropanoic acid	Phenylpropanoic acids	HMDB0002643	40	15	ES-	4.67	316>193.8	Leucine_D3	0.15	0.31	50	0.31-50	0.9989	11.4	11.5	5.3	7.5			4	102.6	4.7	1	103.2	9.5	40	110.2	3.9	10	97.9	7.2	20	121.4	14	5	118	0.4	4	98	8.4	1	92.5	5	4	113.4	2.1	1
292	3-Phenylbutyric acid	3-Phenylbutyric acid	Phenylpropanoic acids	HMDB0001955	50	25	ES-	8.2	298>151.8	Caproic acid_D3	0.15	0.31	50	0.31-50	0.9998	2.7		5	7.9			4	96.9	9.8	1	87.2	5.9	4	98.1	8.6	1	113	11.4	4	89.7	1.6	1	117.1	3.7	4	91.9	6	1	113.5	13.7	4	98.9	3.9	1
293	4-Hydroxycinnamic acid	4-Hydroxycinnamic acid	Phenylpropanoic acids	HMDB0002035	30	18	ES+	6.05	300.1>161.8	Ethylmalonic acid_D3	0.15	0.31	50	0.31-50	0.9999	1.7		14.2	10.3			4	113.1	12.6	1	115.2	5.6	4	118.1	8	1	112.1	3.4	4	97.8	11.4	1	85.2	6.7	4	95.4	2	1	86.9	4.7	4	118.2	12.6	1
294	Cis and trans-Cinnamic acid	Cis and trans-Cinnamic acid	Phenylpropanoic acids	HMDB0000567	60	18	ES+	7.89	284.1>241.9	Hydrocinnamic acid_D9	0.15	0.31	50	0.31-50	0.9998	3.6						4	96.6	1.6	1	110.5	3	4	93.8	15.5	1	103.7	8.3	4	102.4	1.8	1	109.5	4.5	4	100.4	2.1	1	94.9	5.2	4	101.9	1.4	1
295	Hydrocinnamic acid	Hydrocinnamic acid	Phenylpropanoic acids	HMDB0000764	60	18	ES+	7.65	286.1>90.8	Hydrocinnamic acid_D9	0.15	0.31	50	0.31-50	1	7.5			1.8	#	3	4	91.6	2	1	116.2	3	4	103.1	12.8	1	85.5	10.1	400	77.8	2.7	100	110.1	1.2	4	103.4	5	1	106.7	6	4	106.6	1.5	1
296	Hydroxyphenyllactic acid	Hydroxyphenyllactic acid	Phenylpropanoic acids	HMDB0000755	40	22	ES-	4.71	318.1>299.9	L_Aspartic acid_D3	0.15	0.31	50	0.31-50	0.9916	10	11.5	6.5	6.4	7.1	7.1	4	98.8	9	1	95.6	9.7	10	108.4	1.1	2.5	96.5	18.2	40	116.6	0.9	10	114.4	2.6	10	112.6	4.2	2.5	117.4	10.8	200	117.1	12.8	50
297	Phenyllactic acid	Phenyllactic acid	Phenylpropanoic acids	HMDB0000779	40	20	ES-	6.76	300>281.9	Adipic acid_D8	0.15	0.31	50	0.31-50	0.9998	12.7	8.7	6.2	4.7		#	4	100.8	10	1	95.1	4.5	4	92.3	10.8	1	90.6	8	20	82.7	8	5	91.2	4.5	4	92.1	0.6	1	89.3	4.3	4	94.2	8.6	1
298	3,4-Dihydroxyhydrocinnamic acid	3,4-Dihydroxyhydrocinnamic acid	Phenylpropanoids	HMDB0000423	60	12	ES+	3.31	318.1>164.8	L_Tyrosine_D4	0.15	0.31	50	0.31-50	0.997	8.7		12.4	6.1			4	108.7	3.7	1	113.7	10.5	4	107.8	5.5	1	104.6	13.4	40	83.5	8.7	10	81.4	5.8	4	112.6	12.4	1	112	5	4	116.9	11.2	1
299	3-Pyridylacetic acid	3-Pyridylacetic acid	Pyridines	HMDB0001538	30	18	ES+	2.41	273>106.8	L_Tyrosine_D4	0.15	0.31	50	0.31-50	0.9999	3.3		8.4	7.5			4	99.7	2.6	1	117.4	3.3	4	85.6	15.7	1	94.7	14.4	4	98.3	1.6	1	94.7	4.7	4	88.5	7.2	1	111.8	2.6	4	92.7	6.3	1
300	N-Methylnicotinamide	N-Methylnicotinamide	Pyridines	HMDB0003152	46	18	ES-	6.83	270>149.8	Adipic acid_D8	0.15	0.31	50	0.31-50	0.9999	10.3	7	4.9	3.9	#	16.9	40	97.1	4.6	10	88.2	14.2	40	89	11.2	10	90.9	10.6	2000	85	3.3	500	93.7	8.3	4	98.5	6.9	1	93.8	12.1	4	102.7	11.8	1
301	Nicotinic acid	Nicotinic acid	Pyridines	HMDB0001488	60	25	ES+	3.95	259>137.8	L_Methionine_D3	0.15	0.31	50	0.31-50	0.9907	10.3	6.9	8	4.8	9.5	12.3	4	100.2	4	1	119.9	8.5	4	98.7	12.9	1	91.2	8.4	1000	98.3	0.9	250	96.3	1.8	20	101.7	5.8	5	108.5	4	4	116.6	2.8	1
302	Picolinic acid	Picolinic acid	Pyridines	HMDB0002243	50	18	ES+	5.79	259>195.8	Hippuric acid_D5	0.15	0.31	50	0.31-50	0.9987	19	3.6	9.4	3.6	13.2	10.3	4	95.8	2.7	1	119.2	0.3	4	76.9	9.9	1	82.7	13.1	4	98.8	2.1	1	76.6	0.5	4	83.8	4.3	1	106.9	1.1	4	114.4	10.8	1
303	Pyrrole-2-carboxylic acid	Pyrrole-2-carboxylic acid	Pyrroles	HMDB0004230	60	18	ES+	5.39	247>93.7	Hippuric acid_D5	0.15	0.31	50	0.31-50	0.9998	14.9	7.5	11.7	6.2			4	102.3	3.1	1	118.9	4.5	4	81.1	12.7	1	84.4	16.8	4	98.3	4.2	1	83.4	1.8	4	87.8	5.6	1	103.6	4	4	116.1	8.1	1
304	L-Acetylcarnitine	L-Acetylcarnitine	carnitines	HMDB0000201	40	10	ES-	2.85	383>323	L_Acetylcarnitine C2_D3	0.15	0.31	50	0.31-50	0.9999	9.2	6.7	6.8		1.8	9.8	40	99.7	8.2	10	105.1	11.8	100	92.9	10.2	25	102.9	3.8	4	96.4	9.8	1	88	2.6	10	112.4	5.5	2.5	106.4	3.2	200	106.9	4.1	50
305	Carnitine	Carnitine	carnitines	HMDB0000062	40	20	ES+	1.7	297.2>238.2	Carnitine_D3	0.15	0.31	50	0.31-50	0.9969	3.9	2.4	2	2.5	1.2	0.9	80	102.9	2.3	20	103.7	2	40	102	1.2	10	88.8	16.9	20	89.6	0.9	5	95.7	0.7	500	110.4	3.7	125	90.5	2.2	20	117.9	4.8	5
306	Propionylcarnitine	Propionylcarnitine	carnitines	HMDB0000824	40	20	ES+	3.76	353.2>220.1	L_velarylcarnitine C5_D3	0.01	0.06	2	0.06-2	0.9989	5.2	5.8	4.5		6.1	3.9	4	94.8	1.9	1	90.4	2.9	4	87.4	5.1	1	89	7.3	4	88.4	3.2	1	87.2	0.3	4	104.6	2.7	1	83.8	1.3	20	103.3	1.1	5
307	Malonylcarnitine	Malonylcarnitine	carnitines	HMDB0002095	40	20	ES+	6.62	518.2>220.1	L_velarylcarnitine C5_D3	0.01	0.06	2	0.06-2	0.9976	4	5.2	6.5	3.9	3.1	15.9	4	100.8	3	1	92.5	6.8	10	81.7	2.6	2.5	84.4	11.4	4	91.3	2.7	1	99.5	2.5	4	113.8	3	1	103.4	2.8	4	105.6	6.8	1
308	Butyrylcarnitine	Butyrylcarnitine	carnitines	HMDB0002013	40	20	ES+	4.5	367.2>220.1	L_velarylcarnitine C5_D3	0.01	0.06	2	0.06-2	0.9963	10.3	14.3			#		4	97.2	7.9	1	91.7	8	4	95.6	4.6	1	89.8	4.4	4	90.6	1.2	1	90.3	0.3	4	117.4	1.7	1	114.6	0.5	40	114	6.1	10
309	Methylmalonylcarnitine	Methylmalonylcarnitine	carnitines	HMDB0062735	40	20	ES+	5.18	532.2>220.1	L_velarylcarnitine C5_D3	0.01	0.06	2	0.06-2	0.9906	3.7	13	11.1	9.6			4	97.1	4.2	1	98.8	4.4	10	101	4.7	2.5	98.3	14.2	20	83.9	6.5	5	88.4	3.3	4	105	1.8	1	84.9	2.2	4	103	3	1
310	2-Methylbutyroylcarnitine	2-Methylbutyroylcarnitine	carnitines	HMDB0000378	40	20	ES+	5.3	381.2>220.1	L_velarylcarnitine C5_D3	0.01	0.06	2	0.06-2	0.9992	11	5.6	4.1		5.3	5.7	4	99.3	1.9	1	89.1	3.8	4	95.4	3.2	1	92	11.2	4	87.8	3.1	1	81.3	2.8	4	85	4.9	1	99.3	1.7	4	103.4	1	1
311	Isovelarylcarnitine	Isovelarylcarnitine	carnitines	HMDB0000688	40	20	ES+	5.45	381.2>220.1	L_velarylcarnitine C5_D3	0.01	0.06	2	0.06-2	0.9934	4.6	4.9	3.9		7.2	7.4	4	100.6	0.6	1	95.4	2.8	4	92.9	4.5	1	90.6	5.4	4	91.6	3.2	1	88.8	2.9	4	87.3	5.6	1	84.4	2.2	20	103.9	2.7	5
312	3-Hydroxylisovalerylcarnitine	3-Hydroxylisovalerylcarnitine	carnitines	HMDB0062555	40	20	ES+	3.79	397.2>220.1	L_velarylcarnitine C5_D3	0.01	0.06	2	0.06-2	0.993	14.3	7.6	4.1		2.8	6.7	4	96.7	0.4	1	99.8	3.6	4	97.4	4.1	1	92.1	13.8	4	90.7	3	1	81.1	2.1	4	88.1	5.3	1	87.4	1.3	4	104.4	2.8	1
313	Glutarylcarnitine	Glutarylcarnitine	carnitines	HMDB0013130	40	20	ES+	5.34	546.2>220.1	L_velarylcarnitine C5_D3	0.01	0.06	2	0.06-2	0.9977	7.4	3.6	4.9		2.2	#	4	97.9	1.4	1	99.1	5.9	10	83.2	3.3	2.5	90.2	12.1	4	86.2	5.2	1	89.2	0.9	20	101.6	2.3	5	109.1	3.6	4	103.7	0.3	1
314	Hexanylcarnitine	Hexanylcarnitine	carnitines	HMDB0000705	40	20	ES+	6.22	395.2>220.1	L_velarylcarnitine C5_D3	0.01	0.06	2	0.06-2	0.9912	12.3	4.1	6.5		14.9	5.3	4	97	1	1	96.4	1.8	4	88.5	11.4	1	88	7.9	4	92.6	3.5	1	95.9	1.8	4	91.3	6.2	1	85.7	1	4	106	3.7	1
315	Adipoylcarnitine	Adipoylcarnitine	carnitines	HMDB0061677	40	20	ES+	5.57	560.2>220.1	L_velarylcarnitine C5_D3	0.01	0.06	2	0.06-2	0.999	2.2	4.3	4		1.9	#	4	104.8	1.8	1	94.6	1.2	4	93.3	1.8	1	83.9	9.4	4	87.1	2.2	1	99.2	3	4	105.7	2.4	1	115.8	1.1	4	105.4	2.7	1
316	Octanoylcarnitine	Octanoylcarnitine	carnitines	HMDB0000791	40	20	ES+	7.91	423.3>220.1	Octanoylcarnitine C8_D3	0.01	0.06	2	0.06-2	0.9982	11.3	5.1	4.8		4.2	1.4	4	97.4	0.3	1	91.2	1.1	4	90.8	5.7	1	93.8	6.4	4	101.3	2.5	1	105.7	1.5	4	85.2	5.6	1	96.9	0.1	4	101.1	0.9	1
317	Decanoylcarnitine	Decanoylcarnitine	carnitines	HMDB0000651	40	20	ES+	9.5	451.3>220.1	L_Palmitoylcarnitine C16_D3	0.01	0.06	2	0.06-2	0.9971	13.7	1.4	5.1				4	102.7	5.3	1	94.7	1.2	4	102.8	4.9	1	106.8	15.7	4	103.6	3.3	1	100	1.9	4	89.1	2.1	1	89.2	3.9	4	97.8	8.6	1
318	Lauroylcarnitine	Lauroylcarnitine	carnitines	HMDB0002250	40	20	ES+	11.13	479.3>220.1	L_Palmitoylcarnitine C16_D3	0.01	0.06	2	0.06-2	0.9982	14.4	7.7	9.5		14.2	15.9	4	103.8	4.8	1	96.8	1	4	95.1	3.7	1	92.7	1.8	4	98.9	3.4	1	102.3	4.4	4	99.5	2	1	89.8	3	4	96.6	7	1
319	Myristoylcarnitine	Myristoylcarnitine	carnitines	HMDB0005066	40	20	ES+	12.26	507.2>220.1	L_Palmitoylcarnitine C16_D3	0.01	0.06	2	0.06-2	0.9955	8.3	8.6			3.4	14.1	4	103.7	3.7	1	90.9	1.6	4	91.7	5.3	1	97	7.2	4	89.4	3.9	1	95.7	2.4	4	88.7	3.7	1	90.5	2.9	10	100.8	13.7	2.5
320	Palmitoylcarnitine	Palmitoylcarnitine	carnitines	HMDB0000222	40	20	ES+	11.5	535.2>220.1	L_Palmitoylcarnitine C16_D3	0.01	0.06	2	0.06-2	0.9985	7.2	5.7	9.8	6.5	5.9	10.7	4	89.9	5	1	93.4	4.4	4	92.8	6.8	1	85.1	8.3	4	95.6	10.1	1	94	1.6	4	91.8	2.5	1	88.1	1.7	20	90.7	2.5	5
321	Oleylcarnitine	Oleylcarnitine	carnitines	HMDB0005065	40	20	ES+	11.53	561.2>220.1	L_Palmitoylcarnitine C16_D3	0.01	0.06	2	0.06-2	0.9934	12.2	15.3		5			4	102.1	2.3	1	90.8	2.4	4	82.6	6.1	1	82.7	8	4	91.6	5	1	97.8	5	50	90	2.7	12.5	105	1.9	4	97.9	7.1	1
322	Linoleylcarnitine	Linoleylcarnitine	carnitines	HMDB0006469	40	20	ES+	11.5	559.2>220.1	L_Palmitoylcarnitine C16_D3	0.01	0.06	2	0.06-2	0.9969	4.9	8.7			4.4	#	4	92.5	1.8	1	90.4	4.2	4	91.2	6.2	1	94.2	8.5	4	96.9	4.2	1	90.7	4.3	20	92.5	2.4	5	97.3	2.2	4	98.7	2.9	1
323	Stearylcarnitine	Stearylcarnitine	carnitines	HMDB0000848	40	20	ES+	11.3	559.2>220.1	L_Palmitoylcarnitine C16_D3	0.01	0.06	2	0.06-2	0.9979	13	6.9		7.5	15.1	15.7	4	86.7	2.5	1	93.3	4	4	80.5	10	1	75.6	13.1	4	94.3	7.8	1	90.8	3.3	20	119.8	3.2	5	110.5	2.6	4	103.8	2.3	1
324	Arachidonylcarnitine	Arachidonylcarnitine	carnitines	HMDB0006455	40	20	ES+	11.32	583.2>220.1	L_Palmitoylcarnitine C16_D3	0.01	0.06	2	0.06-2	0.9911	10						4	97.5	3.2	1	95.8	0.5	4	85.3	4.1	1	86.9	3.9	4	92.2	1.3	1	85.8	0.7	4	93.1	5.7	1	86.8	1.3	4	102.9	1	1
[truncated: 2 more columns]
